# Supplementary material for: Diversity of the surface microbiome of canopy-forming brown macroalgae (Fucales) in the northern Adriatic
Source: Microbiol Spectr. 2025 Apr 16;13(6):e02204-24. doi: 10.1128/spectrum.02204-24 (PMC12131803; doi:10.1128/spectrum.02204-24)
Supplement: Supplemental Tables — Tables S1-S7. [file spectrum.02204-24-s0002.xlsx]

## Sheet: ReadME
Supplementary tables
Table S1: Concentration of Dissolved Organic Carbon (DOC), Total Dissolved Nitrogen (TDN) and inorganic nutrients (nitrite - NO2-, nitrate - NO3-, ammonium - NH4+, orthophosphate - PO43- and silicate (SiO44-) at the two sampling locations - Belveder and Merkur.
Table S2: Overview Table with sample information, number of segences at each step of bioinformatic analyses and alpha diversity calculations.
Table S3: Results of analysis of variance (ANOVA) on alpha diversity indeces
Table S4: Posthoc Tukey test on alpha diversity indeces to test differences between sample sources - parts (different algal parts, seawater, sediment)
Table S5: Results of analysis of variance (ANOVA) on alpha diversity indeces grouped by algal parts
Table S6: Post-hoc pairwise PERMANOVA (Weighted PCoA analyses)
Table S7: Number of total and shared ASVs between to two sampling locations, for sediment, seawater and specific algal parts.

## Sheet: Table S1
Table S1: Concentration of Dissolved Organic Carbon (DOC), Total Dissolved Nitrogen (TDN) and inorganic nutrients (nitrite - NO2-, nitrate - NO3-, ammonium - NH4+, orthophosphate - PO43- and silicate (SiO44-) at the two sampling locations - Belveder and Merkur.
Location	DOC (μmol L-1)	TDN (μmol L-1)	NO2- (μmol L-1)	NO3- (μmol L-1)	NH4+ (μmol L-1)	PO43- (μmol L-1)	SiO44- (μmol L-1)
Belveder	86.7	7.7	<0,006	0.1	1.03	<0,01	2.31
	91.3	7	0.006	0.1	1.06	0.02	2.35
Merkur	119.6	9.9	<0,006	0.08	0.63	<0,01	2
	103.6	6.1	<0,006	0.07	0.98	<0,01	2.06

## Sheet: Table S2
Table S2: Overview Table with sample information, number of segences at each step of bioinformatic analyses and alpha diversity calculations.
	SAMPLE_ID	Sample	Part	Location	Algae	DNA concentration	input	filtered	merged	nochim	Seq.prop	Chloroplast	Chlor.prop	Mitochondria	After_tax_filt	Observed	Chao1	Shannon	InvSimpson	Evenness
23	SE_PI_1	sediment	SE	Belvedere		2.92	533016	513630	453760	427401	0.8	19478	0.05	3739	401834	9742	10611.4	7.51	348.24	0.82
3	A1_P_PI	algae	P	Belvedere	A1_BE	5.98	501038	494666	477821	465872	0.93	218558	0.47	12732	233139	7049	8129.9	6.8	153.39	0.77
10	A2_P_PI	algae	P	Belvedere	A2_BE	7.71	502505	497036	478836	466266	0.93	192953	0.41	15638	254335	7645	8730.52	6.7	83.48	0.75
17	A3_P_PI	algae	P	Belvedere	A3_BE	5.36	448617	440868	419662	406255	0.91	214375	0.53	2932	181282	8301	9486.99	7.48	317	0.83
7	A1_V_PI	algae	V	Belvedere	A1_BE	6.14	423049	418770	413449	410918	0.97	347965	0.85	114	62614	1408	2226.35	3.77	13.1	0.52
14	A2_V_PI	algae	V	Belvedere	A2_BE	5.19	407064	403854	398891	394174	0.97	237081	0.6	995	155787	2082	3095.89	3.8	14.7	0.5
21	A3_V_PI	algae	V	Belvedere	A3_BE	3.98	275443	271880	268540	265755	0.96	246080	0.93	357	19165	1327	2409.68	4.53	20.95	0.63
5	A1_R_PI	algae	R	Belvedere	A1_BE	6.23	340413	333416	328390	327314	0.96	303896	0.93	51	23353	708	1591.02	2.98	7.9	0.45
12	A2_R_PI	algae	R	Belvedere	A2_BE	3.49	438735	435441	430897	429973	0.98	397024	0.92	11	32853	788	1493.55	3.29	11.13	0.49
19	A3_R_PI	algae	R	Belvedere	A3_BE	9.23	325233	320672	315105	313997	0.97	278112	0.89	124	35730	752	1327.39	3.12	9.94	0.47
25	SW_PI_2	seawater	SW	Belvedere		8.03	444426	436730	423256	410605	0.92	49358	0.12	2115	357865	2586	4423.12	4.42	32.97	0.56
22	SE_IZ_1	sediment	SE	Merkur		3.26	593795	580171	524062	499910	0.84	7923	0.02	1209	488179	9596	10274.1	7.42	297.32	0.81
2	A1_P_IZ	algae	P	Merkur	A1_IZ	1.96	456485	445614	431132	422564	0.93	303105	0.72	3927	115222	4814	5843.63	6.43	111.24	0.76
9	A2_P_IZ	algae	P	Merkur	A2_IZ	4.1	416754	411902	405092	394248	0.95	126626	0.32	59	267513	2137	3152.06	3.06	7.6	0.4
16	A3_P_IZ	algae	P	Merkur	A3_IZ	3.23	339588	334738	328253	322741	0.95	222543	0.69	2199	97941	3304	4596.63	5.22	36.09	0.64
6	A1_V_IZ	algae	V	Merkur	A1_IZ	2.85	479327	474308	468125	462586	0.97	315823	0.68	172	146481	2070	2794.74	4.46	19.63	0.58
13	A2_V_IZ	algae	V	Merkur	A2_IZ	3.16	367671	362506	357255	353489	0.96	254969	0.72	107	98381	1718	3220.19	4.05	14.11	0.54
20	A3_V_IZ	algae	V	Merkur	A3_IZ	3.57	382351	377163	372841	370728	0.97	278941	0.75	303	91460	1687	2638.75	3.48	7.69	0.47
1	A1_A_IZ	algae	A	Merkur	A1_IZ	1.4	423682	419913	415074	411875	0.97	325794	0.79	4279	81762	1686	2408.68	3.74	10.1	0.5
8	A2_A_IZ	algae	A	Merkur	A2_IZ	2.93	266007	261393	258598	257559	0.97	212392	0.82	14	45146	677	1529.75	2.35	4.2	0.36
15	A3_A_IZ	algae	A	Merkur	A3_IZ	4.03	256940	254559	251889	251604	0.98	228790	0.91	22	22770	308	455.57	2.38	4.23	0.42
4	A1_R_IZ	algae	R	Merkur	A1_IZ	3.69	1622	1489	1369	1331	0.82	528	0.4	4	798	330	820.62	5.2	99.16	0.9
11	A2_R_IZ	algae	R	Merkur	A2_IZ	2.8	126262	125348	124558	124458	0.99	114988	0.92	18	9449	421	1043.5	2.22	3.31	0.37
18	A3_R_IZ	algae	R	Merkur	A3_IZ	1.58	2404	2172	1933	1848	0.77	549	0.3	22	1270	574	2186.23	5.41	64.83	0.85
24	SW_IZ_2	seawater	SW	Merkur		9.97	556648	540432	519724	503727	0.9	61622	0.12	2454	437454	3318	5224.73	4.48	35.15	0.55

## Sheet: Table S3
Table S3: Results of analysis of variance (ANOVA) on alpha diversity indeces
Effect	DFn	DFd	F	p	p<.05	ges	Index
Location	1	16	4757	4.40e-02	*	229	Chao1
Part	5	16	20691	1.81e-06	*	866	Chao1
Location	1	16	3.98	6.3e-02		199	Shannon
Part	5	16	35643	4e-08	*	918	Shannon
Location	1	16	3.21	9.2e-02		167	Eveness
Part	5	16	35.54	4.09e-08	*	917	Eveness

## Sheet: Table S4
Table S4: Posthoc Tukey test on alpha diversity indeces to test differences between sample sources - parts (different algal parts, seawater, sediment)
	term	group1	group2	null.value	estimate	conf.low	conf.high	p.adj	p.adj.signif	Index
1	Part	SE	SW	0	-5719.86	-10623.5	-816.177	0.0173	*	Chao1
2	Part	SE	P	0	-3962.64	-7966.47	41.2016	5.33e-02	ns	Chao1
3	Part	SE	V	0	-8090.43	-12094.3	-4086.6	7.33e-05	****	Chao1
4	Part	SE	A	0	-9417.81	-13894.2	-4941.38	4.46e-05	****	Chao1
5	Part	SE	R	0	-9498.74	-13745.5	-5252.03	2.06e-05	****	Chao1
6	Part	SW	P	0	1757.22	-2246.62	5761.06	7.24e-01	ns	Chao1
7	Part	SW	V	0	-2370.58	-6374.41	1633.26	4.38e-01	ns	Chao1
8	Part	SW	A	0	-3697.95	-8174.38	778.476	1.4e-01	ns	Chao1
9	Part	SW	R	0	-3778.88	-8025.6	467.826	9.72e-02	ns	Chao1
10	Part	P	V	0	-4127.8	-6958.94	-1296.66	2.57e-03	**	Chao1
11	Part	P	A	0	-5455.17	-8922.6	-1987.75	1.21e-03	**	Chao1
12	Part	P	R	0	-5536.11	-8701.42	-2370.79	3.92e-04	***	Chao1
13	Part	V	A	0	-1327.37	-4794.8	2140.05	8.19e-01	ns	Chao1
14	Part	V	R	0	-1408.31	-4573.62	1757	7.13e-01	ns	Chao1
15	Part	A	R	0	-80.9344	-3826.18	3664.31	1	ns	Chao1
16	Part	SE	SW	0	-2.79681	-5.26649	-0.327126	2.16e-02	*	Shannon
17	Part	SE	P	0	-3.78621	-5.8027	-1.76972	1.75e-04	***	Shannon
18	Part	SE	V	0	-5.81776	-7.83424	-3.80127	6.52e-07	****	Shannon
19	Part	SE	A	0	-6.39601	-8.65051	-4.1415	8.28e-07	****	Shannon
20	Part	SE	R	0	-6.82369	-8.96249	-4.68488	1.52e-07	****	Shannon
21	Part	SW	P	0	-0.989399	-3.00589	1.02709	6.28e-01	ns	Shannon
22	Part	SW	V	0	-3.02095	-5.03743	-1.00446	1.97e-03	**	Shannon
23	Part	SW	A	0	-3.5992	-5.8537	-1.3447	1.04e-03	**	Shannon
24	Part	SW	R	0	-4.02688	-6.16568	-1.88807	1.70e-04	***	Shannon
25	Part	P	V	0	-2.03155	-3.45742	-0.605676	3.19e-03	**	Shannon
26	Part	P	A	0	-2.6098	-4.35613	-0.863468	2.02e-03	**	Shannon
27	Part	P	R	0	-3.03748	-4.63165	-1.4433	1.48e-04	***	Shannon
28	Part	V	A	0	-0.57825	-2.32458	1.16808	8.91e-01	ns	Shannon
29	Part	V	R	0	-1.00593	-2.6001	0.588243	3.72e-01	ns	Shannon
30	Part	A	R	0	-0.42768	-2.31393	1.45857	9.76e-01	ns	Shannon
31	Part	SE	SW	0	-0.232527	-0.488832	0.0237768	8.78e-02	ns	Eveness
32	Part	SE	P	0	-0.384295	-0.593566	-0.175023	2.27e-04	***	Eveness
33	Part	SE	V	0	-0.589804	-0.799076	-0.380532	9.08e-07	****	Eveness
34	Part	SE	A	0	-0.650723	-0.884696	-0.416751	1.10e-06	****	Eveness
35	Part	SE	R	0	-0.709838	-0.931804	-0.487872	1.47e-07	****	Eveness
36	Part	SW	P	0	-0.151767	-0.361039	0.0575043	2.39e-01	ns	Eveness
37	Part	SW	V	0	-0.357276	-0.566548	-0.148005	5.11e-04	***	Eveness
38	Part	SW	A	0	-0.418196	-0.652169	-0.184223	3.08e-04	***	Eveness
39	Part	SW	R	0	-0.477311	-0.699277	-0.255345	3.40e-05	****	Eveness
40	Part	P	V	0	-0.205509	-0.353487	-0.0575319	4.04e-03	**	Eveness
41	Part	P	A	0	-0.266429	-0.447663	-0.0851942	2.37e-03	**	Eveness
42	Part	P	R	0	-0.325543	-0.490987	-0.1601	1.01e-04	***	Eveness
43	Part	V	A	0	-0.0609194	-0.242154	0.120315	8.85e-01	ns	Eveness
44	Part	V	R	0	-0.120034	-0.285478	0.0454096	2.39e-01	ns	Eveness
45	Part	A	R	0	-0.0591147	-0.25487	0.136641	9.23e-01	ns	Eveness

## Sheet: Table S5
Table S5: Results of analysis of variance (ANOVA) on alpha diversity indeces grouped by algal parts
	Part	Effect	DFn	DFd	F	p	p<.05	ges	Index
1	P	Location	1	4	24624	0.008	*	0.86	Chao1
2	V	Location	1	4	639	0.469		0.138	Chao1
3	R	Location	1	4	66	0.81		0.016	Chao1
4	P	Location	1	4	191951	0.000157	*	0.98	Shannon
5	V	Location	1	4	384	0.569		0.088	Shannon
6	R	Location	1	4	3449	0.137		0.463	Shannon
7	P	Location	1	4	90006	0.000689	*	0.957	Eveness
8	V	Location	1	4	0.41	0.557		0.093	Eveness
9	R	Location	1	4	3672	0.128		0.479	Eveness

## Sheet: Table S6
Table S6: Post-hoc pairwise PERMANOVA (Weighted PCoA analyses)
	Df	SumOfSqs	R2	F	Pr(>F)
A-P	1	1.2755	0.4749	6.3307	0.007
A-R	1	0.609143	0.276697	2.67783	0.035
A-V	1	0.361747	0.284645	2.78534	0.034
A-SE	1	1.04391	0.844565	16.3006	0.1
A-SW	1	1.14562	0.925068	37.0365	0.1
P-R	1	1.15964	0.290981	4.104	0.007
P-V	1	1.33508	0.383918	6.2316	0.002
P-SE	1	0.70502	0.330926	2.96761	0.037
P-SW	1	1.11564	0.456904	5.04776	0.026
R-V	1	0.429643	0.156005	1.84842	0.111
R-SE	1	0.930703	0.366695	3.47411	0.036
R-SW	1	0.984618	0.395005	3.91744	0.028
V-SE	1	1.09302	0.541854	7.09626	0.036
V-SW	1	1.26076	0.604506	9.17091	0.03
SE-SW	1	0.909992	0.894049	16.8767	0.333333

## Sheet: Table S7
Table S7: Number of total and shared ASVs between to two sampling locations, for sediment, seawater and specific algal parts (A, R, V, P).
	Shared	Total	Percentage shared
SE	8105	11216	0.722628
SW	1684	4219	0.399147
A	0	2006	0
R	200	1798	0.111235
V	1796	4389	0.409205
P	5415	10754	0.503534
AL	2253	5194	0.4337697
*AL stands for deciduous part of algae, where we combined three algal parts (A, R and V)
