# Supplementary material for: Diversity of the surface microbiome of canopy-forming brown macroalgae (Fucales) in the northern Adriatic
Source: Microbiol Spectr. 2025 Apr 16;13(6):e02204-24. doi: 10.1128/spectrum.02204-24 (PMC12131803; doi:10.1128/spectrum.02204-24)
Supplement: Table S8 — Family-level abundance. [file spectrum.02204-24-s0003.csv]

Table S8: Family-level abundance table
SAMPLE_ID	Part	Location	Algae	Kingdom	Phylum	Class	Order	Family	Abundance.sum
SE_IZ_1	SE	Merkur		Bacteria	Firmicutes	Clostridia	Oscillospirales	[Eubacterium] coprostanoligenes group	4.09740347541763e-06
SW_IZ_2	SW	Merkur		Bacteria	Firmicutes	Clostridia	Oscillospirales	[Eubacterium] coprostanoligenes group	2.28595463751617e-06
SE_IZ_1	SE	Merkur		Bacteria	Bacteroidota	Bacteroidia	Chitinophagales	37-13	6.14610521312644e-06
SW_IZ_2	SW	Merkur		Bacteria	Bacteroidota	Bacteroidia	Chitinophagales	37-13	2.28595463751617e-06
A1_P_PI	P	Belvedere	A1_BE	Bacteria	Bacteroidota	Bacteroidia	Chitinophagales	37-13	2.57357198924247e-05
A1_P_IZ	P	Merkur	A1_IZ	Bacteria	Bacteroidota	Bacteroidia	Chitinophagales	37-13	7.81100831438441e-05
A2_P_PI	P	Belvedere	A2_BE	Bacteria	Bacteroidota	Bacteroidia	Chitinophagales	37-13	7.86364440599996e-06
A3_P_PI	P	Belvedere	A3_BE	Bacteria	Bacteroidota	Bacteroidia	Chitinophagales	37-13	5.51629790215191e-06
A3_V_IZ	V	Merkur	A3_IZ	Bacteria	Bacteroidota	Bacteroidia	Chitinophagales	37-13	1.09337415263503e-05
SE_PI_1	SE	Belvedere		Bacteria	Planctomycetota	Phycisphaerae	MSBL9	4572-13	0.000609787968012265
SW_PI_2	SW	Belvedere		Bacteria	Planctomycetota	Phycisphaerae	MSBL9	4572-13	5.58871526613462e-06
SE_IZ_1	SE	Merkur		Bacteria	Planctomycetota	Phycisphaerae	MSBL9	4572-13	0.000163896139016705
A1_P_PI	P	Belvedere	A1_BE	Bacteria	Planctomycetota	Phycisphaerae	MSBL9	4572-13	8.5785732974749e-06
A1_P_IZ	P	Merkur	A1_IZ	Bacteria	Planctomycetota	Phycisphaerae	MSBL9	4572-13	8.67889812709378e-06
A2_P_PI	P	Belvedere	A2_BE	Bacteria	Planctomycetota	Phycisphaerae	MSBL9	4572-13	2.35909332179999e-05
A2_P_IZ	P	Merkur	A2_IZ	Bacteria	Planctomycetota	Phycisphaerae	MSBL9	4572-13	1.49525443623301e-05
A2_V_IZ	V	Merkur	A2_IZ	Bacteria	Planctomycetota	Phycisphaerae	MSBL9	4572-13	1.01645642959515e-05
A3_P_PI	P	Belvedere	A3_BE	Bacteria	Planctomycetota	Phycisphaerae	MSBL9	4572-13	5.51629790215191e-06
A3_P_IZ	P	Merkur	A3_IZ	Bacteria	Planctomycetota	Phycisphaerae	MSBL9	4572-13	0.000163363657712296
SE_PI_1	SE	Belvedere		Bacteria	Actinobacteriota	Thermoleophilia	Solirubrobacterales	67-14	7.21789839687988e-05
SW_PI_2	SW	Belvedere		Bacteria	Actinobacteriota	Thermoleophilia	Solirubrobacterales	67-14	2.79435763306731e-06
SE_IZ_1	SE	Merkur		Bacteria	Actinobacteriota	Thermoleophilia	Solirubrobacterales	67-14	9.21915781968966e-05
SW_IZ_2	SW	Merkur		Bacteria	Actinobacteriota	Thermoleophilia	Solirubrobacterales	67-14	2.28595463751617e-06
A1_P_PI	P	Belvedere	A1_BE	Bacteria	Actinobacteriota	Thermoleophilia	Solirubrobacterales	67-14	2.14464332436872e-05
A1_A_IZ	A	Merkur	A1_IZ	Bacteria	Actinobacteriota	Thermoleophilia	Solirubrobacterales	67-14	1.22306205816883e-05
A1_P_IZ	P	Merkur	A1_IZ	Bacteria	Actinobacteriota	Thermoleophilia	Solirubrobacterales	67-14	1.73577962541876e-05
A2_P_PI	P	Belvedere	A2_BE	Bacteria	Actinobacteriota	Thermoleophilia	Solirubrobacterales	67-14	7.86364440599996e-06
A2_P_IZ	P	Merkur	A2_IZ	Bacteria	Actinobacteriota	Thermoleophilia	Solirubrobacterales	67-14	7.47627218116503e-06
A3_P_PI	P	Belvedere	A3_BE	Bacteria	Actinobacteriota	Thermoleophilia	Solirubrobacterales	67-14	5.51629790215191e-06
A3_V_PI	V	Belvedere	A3_BE	Bacteria	Actinobacteriota	Thermoleophilia	Solirubrobacterales	67-14	5.21784503000261e-05
SE_PI_1	SE	Belvedere		Bacteria	Chloroflexi	Anaerolineae	SBR1031	A4b	0.000836280641845393
SW_PI_2	SW	Belvedere		Bacteria	Chloroflexi	Anaerolineae	SBR1031	A4b	0.0001453065969195
SE_IZ_1	SE	Merkur		Bacteria	Chloroflexi	Anaerolineae	SBR1031	A4b	0.00117595479744486
SW_IZ_2	SW	Merkur		Bacteria	Chloroflexi	Anaerolineae	SBR1031	A4b	6.85786391254852e-06
A1_P_PI	P	Belvedere	A1_BE	Bacteria	Chloroflexi	Anaerolineae	SBR1031	A4b	0.00391182942364855
A1_R_PI	R	Belvedere	A1_BE	Bacteria	Chloroflexi	Anaerolineae	SBR1031	A4b	0.000385389457457286
A1_V_PI	V	Belvedere	A1_BE	Bacteria	Chloroflexi	Anaerolineae	SBR1031	A4b	4.79126074040949e-05
A1_A_IZ	A	Merkur	A1_IZ	Bacteria	Chloroflexi	Anaerolineae	SBR1031	A4b	0.000892835302463247
A1_P_IZ	P	Merkur	A1_IZ	Bacteria	Chloroflexi	Anaerolineae	SBR1031	A4b	0.00561524708822968
A1_R_IZ	R	Merkur	A1_IZ	Bacteria	Chloroflexi	Anaerolineae	SBR1031	A4b	0.0401002506265664
A1_V_IZ	V	Merkur	A1_IZ	Bacteria	Chloroflexi	Anaerolineae	SBR1031	A4b	0.000116056007263741
A2_P_PI	P	Belvedere	A2_BE	Bacteria	Chloroflexi	Anaerolineae	SBR1031	A4b	0.00667623410069397
A2_R_PI	R	Belvedere	A2_BE	Bacteria	Chloroflexi	Anaerolineae	SBR1031	A4b	9.13158615651539e-05
A2_V_PI	V	Belvedere	A2_BE	Bacteria	Chloroflexi	Anaerolineae	SBR1031	A4b	0.00106555745986507
A2_A_IZ	A	Merkur	A2_IZ	Bacteria	Chloroflexi	Anaerolineae	SBR1031	A4b	4.43007132414832e-05
A2_P_IZ	P	Merkur	A2_IZ	Bacteria	Chloroflexi	Anaerolineae	SBR1031	A4b	0.000414933106054659
A2_R_IZ	R	Merkur	A2_IZ	Bacteria	Chloroflexi	Anaerolineae	SBR1031	A4b	0.000105831304899989
A2_V_IZ	V	Merkur	A2_IZ	Bacteria	Chloroflexi	Anaerolineae	SBR1031	A4b	6.09873857757087e-05
A3_P_PI	P	Belvedere	A3_BE	Bacteria	Chloroflexi	Anaerolineae	SBR1031	A4b	0.00618928624621444
A3_R_PI	R	Belvedere	A3_BE	Bacteria	Chloroflexi	Anaerolineae	SBR1031	A4b	0.000139938427092079
A3_V_PI	V	Belvedere	A3_BE	Bacteria	Chloroflexi	Anaerolineae	SBR1031	A4b	0.000417427602400209
A3_P_IZ	P	Merkur	A3_IZ	Bacteria	Chloroflexi	Anaerolineae	SBR1031	A4b	0.002205409379116
A3_R_IZ	R	Merkur	A3_IZ	Bacteria	Chloroflexi	Anaerolineae	SBR1031	A4b	0.0047244094488189
A3_V_IZ	V	Merkur	A3_IZ	Bacteria	Chloroflexi	Anaerolineae	SBR1031	A4b	0.000120271156789853
SE_PI_1	SE	Belvedere		Bacteria	Proteobacteria	Alphaproteobacteria	Rickettsiales	AB1	4.97786096336543e-05
SW_PI_2	SW	Belvedere		Bacteria	Proteobacteria	Alphaproteobacteria	Rickettsiales	AB1	5.58871526613462e-06
SE_IZ_1	SE	Merkur		Bacteria	Proteobacteria	Alphaproteobacteria	Rickettsiales	AB1	0.000133165612951073
SW_IZ_2	SW	Merkur		Bacteria	Proteobacteria	Alphaproteobacteria	Rickettsiales	AB1	9.14381855006469e-06
A1_P_PI	P	Belvedere	A1_BE	Bacteria	Proteobacteria	Alphaproteobacteria	Rickettsiales	AB1	7.72071596772741e-05
A1_V_PI	V	Belvedere	A1_BE	Bacteria	Proteobacteria	Alphaproteobacteria	Rickettsiales	AB1	3.19417382693966e-05
A1_A_IZ	A	Merkur	A1_IZ	Bacteria	Proteobacteria	Alphaproteobacteria	Rickettsiales	AB1	1.22306205816883e-05
A1_P_IZ	P	Merkur	A1_IZ	Bacteria	Proteobacteria	Alphaproteobacteria	Rickettsiales	AB1	0.000121504573779313
A1_V_IZ	V	Merkur	A1_IZ	Bacteria	Proteobacteria	Alphaproteobacteria	Rickettsiales	AB1	1.36536479133813e-05
A2_P_PI	P	Belvedere	A2_BE	Bacteria	Proteobacteria	Alphaproteobacteria	Rickettsiales	AB1	1.57272888119999e-05
A2_V_PI	V	Belvedere	A2_BE	Bacteria	Proteobacteria	Alphaproteobacteria	Rickettsiales	AB1	2.56760833702427e-05
A2_V_IZ	V	Merkur	A2_IZ	Bacteria	Proteobacteria	Alphaproteobacteria	Rickettsiales	AB1	1.01645642959515e-05
A3_P_PI	P	Belvedere	A3_BE	Bacteria	Proteobacteria	Alphaproteobacteria	Rickettsiales	AB1	7.17118727279748e-05
A3_V_IZ	V	Merkur	A3_IZ	Bacteria	Proteobacteria	Alphaproteobacteria	Rickettsiales	AB1	2.18674830527006e-05
SE_PI_1	SE	Belvedere		Bacteria	Acidobacteriota	Holophagae	Acanthopleuribacterales	Acanthopleuribacteraceae	0.00068694481294443
SE_IZ_1	SE	Merkur		Bacteria	Acidobacteriota	Holophagae	Acanthopleuribacterales	Acanthopleuribacteraceae	0.000825626800296652
SW_IZ_2	SW	Merkur		Bacteria	Acidobacteriota	Holophagae	Acanthopleuribacterales	Acanthopleuribacteraceae	9.14381855006469e-06
A1_P_PI	P	Belvedere	A1_BE	Bacteria	Acidobacteriota	Holophagae	Acanthopleuribacterales	Acanthopleuribacteraceae	0.00162135035322276
A1_V_PI	V	Belvedere	A1_BE	Bacteria	Acidobacteriota	Holophagae	Acanthopleuribacterales	Acanthopleuribacteraceae	1.59708691346983e-05
A1_A_IZ	A	Merkur	A1_IZ	Bacteria	Acidobacteriota	Holophagae	Acanthopleuribacterales	Acanthopleuribacteraceae	3.66918617450649e-05
A1_P_IZ	P	Merkur	A1_IZ	Bacteria	Acidobacteriota	Holophagae	Acanthopleuribacterales	Acanthopleuribacteraceae	0.000919963201471941
A2_P_PI	P	Belvedere	A2_BE	Bacteria	Acidobacteriota	Holophagae	Acanthopleuribacterales	Acanthopleuribacteraceae	0.00121886488292999
A2_R_PI	R	Belvedere	A2_BE	Bacteria	Acidobacteriota	Holophagae	Acanthopleuribacterales	Acanthopleuribacteraceae	3.0438620521718e-05
A2_P_IZ	P	Merkur	A2_IZ	Bacteria	Acidobacteriota	Holophagae	Acanthopleuribacterales	Acanthopleuribacteraceae	2.99050887246601e-05
A3_P_PI	P	Belvedere	A3_BE	Bacteria	Acidobacteriota	Holophagae	Acanthopleuribacterales	Acanthopleuribacteraceae	0.000468885321682912
A3_P_IZ	P	Merkur	A3_IZ	Bacteria	Acidobacteriota	Holophagae	Acanthopleuribacterales	Acanthopleuribacteraceae	7.14716002491296e-05
A3_R_IZ	R	Merkur	A3_IZ	Bacteria	Acidobacteriota	Holophagae	Acanthopleuribacterales	Acanthopleuribacteraceae	0.0015748031496063
SE_PI_1	SE	Belvedere		Bacteria	Cyanobacteria	Cyanobacteriia	Thermosynechococcales	Acaryochloridaceae	4.97786096336543e-06
SE_IZ_1	SE	Merkur		Bacteria	Cyanobacteria	Cyanobacteriia	Thermosynechococcales	Acaryochloridaceae	2.04870173770881e-06
A1_P_PI	P	Belvedere	A1_BE	Bacteria	Cyanobacteria	Cyanobacteriia	Thermosynechococcales	Acaryochloridaceae	0.000261646485572984
A1_A_IZ	A	Merkur	A1_IZ	Bacteria	Cyanobacteria	Cyanobacteriia	Thermosynechococcales	Acaryochloridaceae	6.11531029084416e-05
A1_P_IZ	P	Merkur	A1_IZ	Bacteria	Cyanobacteria	Cyanobacteriia	Thermosynechococcales	Acaryochloridaceae	0.000841853118328097
A1_V_IZ	V	Merkur	A1_IZ	Bacteria	Cyanobacteria	Cyanobacteriia	Thermosynechococcales	Acaryochloridaceae	0.000163843774960575
A2_P_PI	P	Belvedere	A2_BE	Bacteria	Cyanobacteria	Cyanobacteriia	Thermosynechococcales	Acaryochloridaceae	0.000369591287081998
A2_V_PI	V	Belvedere	A2_BE	Bacteria	Cyanobacteria	Cyanobacteriia	Thermosynechococcales	Acaryochloridaceae	1.28380416851214e-05
A2_P_IZ	P	Merkur	A2_IZ	Bacteria	Cyanobacteria	Cyanobacteriia	Thermosynechococcales	Acaryochloridaceae	3.73813609058251e-06
A3_P_PI	P	Belvedere	A3_BE	Bacteria	Cyanobacteria	Cyanobacteriia	Thermosynechococcales	Acaryochloridaceae	9.37770643365824e-05
A3_V_PI	V	Belvedere	A3_BE	Bacteria	Cyanobacteria	Cyanobacteriia	Thermosynechococcales	Acaryochloridaceae	0.000208713801200104
A3_P_IZ	P	Merkur	A3_IZ	Bacteria	Cyanobacteria	Cyanobacteriia	Thermosynechococcales	Acaryochloridaceae	0.000112312514677204
SW_PI_2	SW	Belvedere		Bacteria	Proteobacteria	Alphaproteobacteria	Acetobacterales	Acetobacteraceae	2.79435763306731e-06
SW_IZ_2	SW	Merkur		Bacteria	Proteobacteria	Alphaproteobacteria	Acetobacterales	Acetobacteraceae	1.14297731875809e-05
A1_A_IZ	A	Merkur	A1_IZ	Bacteria	Firmicutes	Bacilli	Acholeplasmatales	Acholeplasmataceae	0.000611531029084416
A1_P_IZ	P	Merkur	A1_IZ	Bacteria	Firmicutes	Bacilli	Acholeplasmatales	Acholeplasmataceae	8.67889812709378e-06
A1_V_IZ	V	Merkur	A1_IZ	Bacteria	Firmicutes	Bacilli	Acholeplasmatales	Acholeplasmataceae	1.36536479133813e-05
A2_A_IZ	A	Merkur	A2_IZ	Bacteria	Firmicutes	Bacilli	Acholeplasmatales	Acholeplasmataceae	0.000730961768484473
A2_R_IZ	R	Merkur	A2_IZ	Bacteria	Firmicutes	Bacilli	Acholeplasmatales	Acholeplasmataceae	0.000105831304899989
A2_V_IZ	V	Merkur	A2_IZ	Bacteria	Firmicutes	Bacilli	Acholeplasmatales	Acholeplasmataceae	0.000803000579380165
A3_A_IZ	A	Merkur	A3_IZ	Bacteria	Firmicutes	Bacilli	Acholeplasmatales	Acholeplasmataceae	0.000878348704435661
A3_V_IZ	V	Merkur	A3_IZ	Bacteria	Firmicutes	Bacilli	Acholeplasmatales	Acholeplasmataceae	0.000120271156789853
SE_IZ_1	SE	Merkur		Bacteria	Firmicutes	Negativicutes	Acidaminococcales	Acidaminococcaceae	2.04870173770881e-06
SW_IZ_2	SW	Merkur		Bacteria	Firmicutes	Negativicutes	Acidaminococcales	Acidaminococcaceae	1.14297731875809e-05
A1_A_IZ	A	Merkur	A1_IZ	Bacteria	Firmicutes	Negativicutes	Acidaminococcales	Acidaminococcaceae	1.22306205816883e-05
A3_V_IZ	V	Merkur	A3_IZ	Bacteria	Firmicutes	Negativicutes	Acidaminococcales	Acidaminococcaceae	1.09337415263503e-05
SE_PI_1	SE	Belvedere		Bacteria	Actinobacteriota	Acidimicrobiia	Actinomarinales	Actinomarinaceae	2.48893048168272e-06
SW_PI_2	SW	Belvedere		Bacteria	Actinobacteriota	Acidimicrobiia	Actinomarinales	Actinomarinaceae	0.00359633827375763
SW_IZ_2	SW	Merkur		Bacteria	Actinobacteriota	Acidimicrobiia	Actinomarinales	Actinomarinaceae	0.00360952237263804
A1_P_PI	P	Belvedere	A1_BE	Bacteria	Actinobacteriota	Acidimicrobiia	Actinomarinales	Actinomarinaceae	2.57357198924247e-05
A1_R_IZ	R	Merkur	A1_IZ	Bacteria	Actinobacteriota	Acidimicrobiia	Actinomarinales	Actinomarinaceae	0.0037593984962406
A2_P_PI	P	Belvedere	A2_BE	Bacteria	Actinobacteriota	Acidimicrobiia	Actinomarinales	Actinomarinaceae	3.93182220299998e-06
A2_V_PI	V	Belvedere	A2_BE	Bacteria	Actinobacteriota	Acidimicrobiia	Actinomarinales	Actinomarinaceae	6.41902084256068e-06
SE_PI_1	SE	Belvedere		Bacteria	Actinobacteriota	Actinobacteria	Actinomycetales	Actinomycetaceae	1.7422513371779e-05
SW_PI_2	SW	Belvedere		Bacteria	Actinobacteriota	Actinobacteria	Actinomycetales	Actinomycetaceae	2.79435763306731e-06
SE_IZ_1	SE	Merkur		Bacteria	Actinobacteriota	Actinobacteria	Actinomycetales	Actinomycetaceae	1.84383156393793e-05
A1_V_IZ	V	Merkur	A1_IZ	Bacteria	Actinobacteriota	Actinobacteria	Actinomycetales	Actinomycetaceae	2.04804718700719e-05
A3_V_IZ	V	Merkur	A3_IZ	Bacteria	Actinobacteriota	Actinobacteria	Actinomycetales	Actinomycetaceae	3.2801224579051e-05
SE_PI_1	SE	Belvedere		Bacteria	Proteobacteria	Alphaproteobacteria	Rhodospirillales	AEGEAN-169 marine group	2.24003743351444e-05
SW_PI_2	SW	Belvedere		Bacteria	Proteobacteria	Alphaproteobacteria	Rhodospirillales	AEGEAN-169 marine group	0.0222123488252521
SE_IZ_1	SE	Merkur		Bacteria	Proteobacteria	Alphaproteobacteria	Rhodospirillales	AEGEAN-169 marine group	8.19480695083526e-06
SW_IZ_2	SW	Merkur		Bacteria	Proteobacteria	Alphaproteobacteria	Rhodospirillales	AEGEAN-169 marine group	0.0215748398688776
A1_P_PI	P	Belvedere	A1_BE	Bacteria	Proteobacteria	Alphaproteobacteria	Rhodospirillales	AEGEAN-169 marine group	0.000158703606003286
A1_V_PI	V	Belvedere	A1_BE	Bacteria	Proteobacteria	Alphaproteobacteria	Rhodospirillales	AEGEAN-169 marine group	7.98543456734916e-05
A1_P_IZ	P	Merkur	A1_IZ	Bacteria	Proteobacteria	Alphaproteobacteria	Rhodospirillales	AEGEAN-169 marine group	8.67889812709378e-06
A1_R_IZ	R	Merkur	A1_IZ	Bacteria	Proteobacteria	Alphaproteobacteria	Rhodospirillales	AEGEAN-169 marine group	0.0037593984962406
A2_P_PI	P	Belvedere	A2_BE	Bacteria	Proteobacteria	Alphaproteobacteria	Rhodospirillales	AEGEAN-169 marine group	1.17954666089999e-05
A2_V_PI	V	Belvedere	A2_BE	Bacteria	Proteobacteria	Alphaproteobacteria	Rhodospirillales	AEGEAN-169 marine group	4.49331458979247e-05
A2_P_IZ	P	Merkur	A2_IZ	Bacteria	Proteobacteria	Alphaproteobacteria	Rhodospirillales	AEGEAN-169 marine group	1.86906804529126e-05
A2_R_IZ	R	Merkur	A2_IZ	Bacteria	Proteobacteria	Alphaproteobacteria	Rhodospirillales	AEGEAN-169 marine group	0.00179913218329982
A2_V_IZ	V	Merkur	A2_IZ	Bacteria	Proteobacteria	Alphaproteobacteria	Rhodospirillales	AEGEAN-169 marine group	1.01645642959515e-05
A3_P_PI	P	Belvedere	A3_BE	Bacteria	Proteobacteria	Alphaproteobacteria	Rhodospirillales	AEGEAN-169 marine group	1.10325958043038e-05
A3_R_PI	R	Belvedere	A3_BE	Bacteria	Proteobacteria	Alphaproteobacteria	Rhodospirillales	AEGEAN-169 marine group	2.79876854184159e-05
A3_V_PI	V	Belvedere	A3_BE	Bacteria	Proteobacteria	Alphaproteobacteria	Rhodospirillales	AEGEAN-169 marine group	5.21784503000261e-05
A3_P_IZ	P	Merkur	A3_IZ	Bacteria	Proteobacteria	Alphaproteobacteria	Rhodospirillales	AEGEAN-169 marine group	0.000102102286070185
SE_PI_1	SE	Belvedere		Bacteria	Planctomycetota	Phycisphaerae	Phycisphaerales	AKAU3564 sediment group	0.00014684689841928
SE_IZ_1	SE	Merkur		Bacteria	Planctomycetota	Phycisphaerae	Phycisphaerales	AKAU3564 sediment group	0.000229454594623387
SE_PI_1	SE	Belvedere		Bacteria	Chloroflexi	Chloroflexia	Kallotenuales	AKIW781	4.97786096336543e-06
SE_PI_1	SE	Belvedere		Bacteria	Chloroflexi	Chloroflexia	Thermomicrobiales	AKYG1722	1.24446524084136e-05
SE_IZ_1	SE	Merkur		Bacteria	Chloroflexi	Chloroflexia	Thermomicrobiales	AKYG1722	6.14610521312644e-06
A1_P_PI	P	Belvedere	A1_BE	Bacteria	Chloroflexi	Chloroflexia	Thermomicrobiales	AKYG1722	1.28678599462123e-05
A3_P_PI	P	Belvedere	A3_BE	Bacteria	Chloroflexi	Chloroflexia	Thermomicrobiales	AKYG1722	5.51629790215191e-06
SE_PI_1	SE	Belvedere		Bacteria	Bacteroidota	Bacteroidia	Sphingobacteriales	AKYH767	4.72896791519716e-05
SE_IZ_1	SE	Merkur		Bacteria	Bacteroidota	Bacteroidia	Sphingobacteriales	AKYH767	0.000114727297311694
SW_IZ_2	SW	Merkur		Bacteria	Bacteroidota	Bacteroidia	Sphingobacteriales	AKYH767	2.28595463751617e-06
A1_P_PI	P	Belvedere	A1_BE	Bacteria	Bacteroidota	Bacteroidia	Sphingobacteriales	AKYH767	1.28678599462123e-05
A1_V_PI	V	Belvedere	A1_BE	Bacteria	Bacteroidota	Bacteroidia	Sphingobacteriales	AKYH767	3.19417382693966e-05
A1_P_IZ	P	Merkur	A1_IZ	Bacteria	Bacteroidota	Bacteroidia	Sphingobacteriales	AKYH767	2.60366943812814e-05
A2_P_PI	P	Belvedere	A2_BE	Bacteria	Bacteroidota	Bacteroidia	Sphingobacteriales	AKYH767	3.53863998269998e-05
A2_V_IZ	V	Merkur	A2_IZ	Bacteria	Bacteroidota	Bacteroidia	Sphingobacteriales	AKYH767	1.01645642959515e-05
A3_P_PI	P	Belvedere	A3_BE	Bacteria	Bacteroidota	Bacteroidia	Sphingobacteriales	AKYH767	6.0679276923671e-05
A3_V_PI	V	Belvedere	A3_BE	Bacteria	Bacteroidota	Bacteroidia	Sphingobacteriales	AKYH767	5.21784503000261e-05
A3_P_IZ	P	Merkur	A3_IZ	Bacteria	Bacteroidota	Bacteroidia	Sphingobacteriales	AKYH767	1.02102286070185e-05
A3_V_IZ	V	Merkur	A3_IZ	Bacteria	Bacteroidota	Bacteroidia	Sphingobacteriales	AKYH767	3.2801224579051e-05
SE_PI_1	SE	Belvedere		Bacteria	Proteobacteria	Gammaproteobacteria	Burkholderiales	Alcaligenaceae	0.000211559090943031
SW_PI_2	SW	Belvedere		Bacteria	Proteobacteria	Gammaproteobacteria	Burkholderiales	Alcaligenaceae	2.79435763306731e-06
SW_IZ_2	SW	Merkur		Bacteria	Proteobacteria	Gammaproteobacteria	Burkholderiales	Alcaligenaceae	9.14381855006469e-06
SE_PI_1	SE	Belvedere		Bacteria	Proteobacteria	Gammaproteobacteria	Pseudomonadales	Alcanivoracaceae1	1.24446524084136e-05
SW_PI_2	SW	Belvedere		Bacteria	Proteobacteria	Gammaproteobacteria	Pseudomonadales	Alcanivoracaceae1	0.000128540451121096
SE_IZ_1	SE	Merkur		Bacteria	Proteobacteria	Gammaproteobacteria	Pseudomonadales	Alcanivoracaceae1	1.43409121639617e-05
SW_IZ_2	SW	Merkur		Bacteria	Proteobacteria	Gammaproteobacteria	Pseudomonadales	Alcanivoracaceae1	0.000532627430541268
A1_P_PI	P	Belvedere	A1_BE	Bacteria	Proteobacteria	Gammaproteobacteria	Pseudomonadales	Alcanivoracaceae1	4.28928664873745e-06
A3_P_PI	P	Belvedere	A3_BE	Bacteria	Proteobacteria	Gammaproteobacteria	Pseudomonadales	Alcanivoracaceae1	1.10325958043038e-05
A3_P_IZ	P	Merkur	A3_IZ	Bacteria	Proteobacteria	Gammaproteobacteria	Pseudomonadales	Alcanivoracaceae1	1.02102286070185e-05
SE_PI_1	SE	Belvedere		Bacteria	Firmicutes	Bacilli	Alicyclobacillales	Alicyclobacillaceae	2.48893048168272e-06
A1_P_PI	P	Belvedere	A1_BE	Bacteria	Firmicutes	Bacilli	Alicyclobacillales	Alicyclobacillaceae	4.28928664873745e-06
A1_R_PI	R	Belvedere	A1_BE	Bacteria	Firmicutes	Bacilli	Alicyclobacillales	Alicyclobacillaceae	4.28210508285873e-05
A1_V_PI	V	Belvedere	A1_BE	Bacteria	Firmicutes	Bacilli	Alicyclobacillales	Alicyclobacillaceae	1.59708691346983e-05
A1_A_IZ	A	Merkur	A1_IZ	Bacteria	Firmicutes	Bacilli	Alicyclobacillales	Alicyclobacillaceae	1.22306205816883e-05
A1_V_IZ	V	Merkur	A1_IZ	Bacteria	Firmicutes	Bacilli	Alicyclobacillales	Alicyclobacillaceae	6.82682395669063e-06
A2_R_IZ	R	Merkur	A2_IZ	Bacteria	Firmicutes	Bacilli	Alicyclobacillales	Alicyclobacillaceae	0.000105831304899989
A3_P_PI	P	Belvedere	A3_BE	Bacteria	Firmicutes	Bacilli	Alicyclobacillales	Alicyclobacillaceae	5.51629790215191e-06
A3_R_PI	R	Belvedere	A3_BE	Bacteria	Firmicutes	Bacilli	Alicyclobacillales	Alicyclobacillaceae	2.79876854184159e-05
A3_P_IZ	P	Merkur	A3_IZ	Bacteria	Firmicutes	Bacilli	Alicyclobacillales	Alicyclobacillaceae	1.02102286070185e-05
SE_PI_1	SE	Belvedere		Bacteria	Proteobacteria	Gammaproteobacteria	Enterobacterales	Alteromonadaceae	0.00722287625784324
SW_PI_2	SW	Belvedere		Bacteria	Proteobacteria	Gammaproteobacteria	Enterobacterales	Alteromonadaceae	0.00478394026781124
SE_IZ_1	SE	Merkur		Bacteria	Proteobacteria	Gammaproteobacteria	Enterobacterales	Alteromonadaceae	0.0298823635462208
SW_IZ_2	SW	Merkur		Bacteria	Proteobacteria	Gammaproteobacteria	Enterobacterales	Alteromonadaceae	0.00352951396032497
A1_P_PI	P	Belvedere	A1_BE	Bacteria	Proteobacteria	Gammaproteobacteria	Enterobacterales	Alteromonadaceae	0.001878707552147
A1_R_PI	R	Belvedere	A1_BE	Bacteria	Proteobacteria	Gammaproteobacteria	Enterobacterales	Alteromonadaceae	0.000856421016571747
A1_V_PI	V	Belvedere	A1_BE	Bacteria	Proteobacteria	Gammaproteobacteria	Enterobacterales	Alteromonadaceae	0.00386495033059699
A1_A_IZ	A	Merkur	A1_IZ	Bacteria	Proteobacteria	Gammaproteobacteria	Enterobacterales	Alteromonadaceae	0.00210366674005039
A1_P_IZ	P	Merkur	A1_IZ	Bacteria	Proteobacteria	Gammaproteobacteria	Enterobacterales	Alteromonadaceae	0.00239537588307788
A1_V_IZ	V	Merkur	A1_IZ	Bacteria	Proteobacteria	Gammaproteobacteria	Enterobacterales	Alteromonadaceae	0.00418484308545136
A2_P_PI	P	Belvedere	A2_BE	Bacteria	Proteobacteria	Gammaproteobacteria	Enterobacterales	Alteromonadaceae	0.00192659287946999
A2_R_PI	R	Belvedere	A2_BE	Bacteria	Proteobacteria	Gammaproteobacteria	Enterobacterales	Alteromonadaceae	0.00225245791860713
A2_V_PI	V	Belvedere	A2_BE	Bacteria	Proteobacteria	Gammaproteobacteria	Enterobacterales	Alteromonadaceae	0.00154056500221456
A2_A_IZ	A	Merkur	A2_IZ	Bacteria	Proteobacteria	Gammaproteobacteria	Enterobacterales	Alteromonadaceae	0.00307889957028308
A2_P_IZ	P	Merkur	A2_IZ	Bacteria	Proteobacteria	Gammaproteobacteria	Enterobacterales	Alteromonadaceae	0.000149525443623301
A2_R_IZ	R	Merkur	A2_IZ	Bacteria	Proteobacteria	Gammaproteobacteria	Enterobacterales	Alteromonadaceae	0.00105831304899989
A2_V_IZ	V	Merkur	A2_IZ	Bacteria	Proteobacteria	Gammaproteobacteria	Enterobacterales	Alteromonadaceae	0.000203291285919029
A3_P_PI	P	Belvedere	A3_BE	Bacteria	Proteobacteria	Gammaproteobacteria	Enterobacterales	Alteromonadaceae	0.00522945041124001
A3_R_PI	R	Belvedere	A3_BE	Bacteria	Proteobacteria	Gammaproteobacteria	Enterobacterales	Alteromonadaceae	0.0111670864819479
A3_V_PI	V	Belvedere	A3_BE	Bacteria	Proteobacteria	Gammaproteobacteria	Enterobacterales	Alteromonadaceae	0.00318288546830159
A3_A_IZ	A	Merkur	A3_IZ	Bacteria	Proteobacteria	Gammaproteobacteria	Enterobacterales	Alteromonadaceae	0.00342555994729908
A3_P_IZ	P	Merkur	A3_IZ	Bacteria	Proteobacteria	Gammaproteobacteria	Enterobacterales	Alteromonadaceae	0.00112312514677204
A3_R_IZ	R	Merkur	A3_IZ	Bacteria	Proteobacteria	Gammaproteobacteria	Enterobacterales	Alteromonadaceae	0.0015748031496063
A3_V_IZ	V	Merkur	A3_IZ	Bacteria	Proteobacteria	Gammaproteobacteria	Enterobacterales	Alteromonadaceae	0.000885633063634376
SE_PI_1	SE	Belvedere		Bacteria	Bacteroidota	Bacteroidia	Cytophagales	Amoebophilaceae	0.000450496417184572
SW_PI_2	SW	Belvedere		Bacteria	Bacteroidota	Bacteroidia	Cytophagales	Amoebophilaceae	3.6326649229875e-05
SE_IZ_1	SE	Merkur		Bacteria	Bacteroidota	Bacteroidia	Cytophagales	Amoebophilaceae	0.00031140266413174
SW_IZ_2	SW	Merkur		Bacteria	Bacteroidota	Bacteroidia	Cytophagales	Amoebophilaceae	1.82876371001294e-05
A1_P_PI	P	Belvedere	A1_BE	Bacteria	Bacteroidota	Bacteroidia	Cytophagales	Amoebophilaceae	0.00456809028090538
A1_R_PI	R	Belvedere	A1_BE	Bacteria	Bacteroidota	Bacteroidia	Cytophagales	Amoebophilaceae	0.000299747355800111
A1_V_PI	V	Belvedere	A1_BE	Bacteria	Bacteroidota	Bacteroidia	Cytophagales	Amoebophilaceae	0.000271504775289871
A1_A_IZ	A	Merkur	A1_IZ	Bacteria	Bacteroidota	Bacteroidia	Cytophagales	Amoebophilaceae	0.0012597539199139
A1_P_IZ	P	Merkur	A1_IZ	Bacteria	Bacteroidota	Bacteroidia	Cytophagales	Amoebophilaceae	0.00584957733766121
A1_R_IZ	R	Merkur	A1_IZ	Bacteria	Bacteroidota	Bacteroidia	Cytophagales	Amoebophilaceae	0.0025062656641604
A1_V_IZ	V	Merkur	A1_IZ	Bacteria	Bacteroidota	Bacteroidia	Cytophagales	Amoebophilaceae	0.0027648637024597
A2_P_PI	P	Belvedere	A2_BE	Bacteria	Bacteroidota	Bacteroidia	Cytophagales	Amoebophilaceae	0.00663691587866397
A2_R_PI	R	Belvedere	A2_BE	Bacteria	Bacteroidota	Bacteroidia	Cytophagales	Amoebophilaceae	0.000121754482086872
A2_V_PI	V	Belvedere	A2_BE	Bacteria	Bacteroidota	Bacteroidia	Cytophagales	Amoebophilaceae	0.000308113000442912
A2_A_IZ	A	Merkur	A2_IZ	Bacteria	Bacteroidota	Bacteroidia	Cytophagales	Amoebophilaceae	0.000509458202277057
A2_P_IZ	P	Merkur	A2_IZ	Bacteria	Bacteroidota	Bacteroidia	Cytophagales	Amoebophilaceae	1.12144082717475e-05
A2_R_IZ	R	Merkur	A2_IZ	Bacteria	Bacteroidota	Bacteroidia	Cytophagales	Amoebophilaceae	0.000105831304899989
A2_V_IZ	V	Merkur	A2_IZ	Bacteria	Bacteroidota	Bacteroidia	Cytophagales	Amoebophilaceae	0.00151452008009677
A3_P_PI	P	Belvedere	A3_BE	Bacteria	Bacteroidota	Bacteroidia	Cytophagales	Amoebophilaceae	0.00789382229797938
A3_R_PI	R	Belvedere	A3_BE	Bacteria	Bacteroidota	Bacteroidia	Cytophagales	Amoebophilaceae	0.000167926112510495
A3_V_PI	V	Belvedere	A3_BE	Bacteria	Bacteroidota	Bacteroidia	Cytophagales	Amoebophilaceae	0.000626141403600313
A3_A_IZ	A	Merkur	A3_IZ	Bacteria	Bacteroidota	Bacteroidia	Cytophagales	Amoebophilaceae	0.000395256916996047
A3_P_IZ	P	Merkur	A3_IZ	Bacteria	Bacteroidota	Bacteroidia	Cytophagales	Amoebophilaceae	0.00120480697562818
A3_R_IZ	R	Merkur	A3_IZ	Bacteria	Bacteroidota	Bacteroidia	Cytophagales	Amoebophilaceae	0.0015748031496063
A3_V_IZ	V	Merkur	A3_IZ	Bacteria	Bacteroidota	Bacteroidia	Cytophagales	Amoebophilaceae	0.000393614694948611
SE_PI_1	SE	Belvedere		Bacteria	Chloroflexi	Anaerolineae	Anaerolineales	Anaerolineaceae	0.00987358722083534
SW_PI_2	SW	Belvedere		Bacteria	Chloroflexi	Anaerolineae	Anaerolineales	Anaerolineaceae	5.58871526613462e-06
SE_IZ_1	SE	Merkur		Bacteria	Chloroflexi	Anaerolineae	Anaerolineales	Anaerolineaceae	0.00755151460519469
SW_IZ_2	SW	Merkur		Bacteria	Chloroflexi	Anaerolineae	Anaerolineales	Anaerolineaceae	2.28595463751617e-05
A1_P_PI	P	Belvedere	A1_BE	Bacteria	Chloroflexi	Anaerolineae	Anaerolineales	Anaerolineaceae	0.000132967886110861
A1_V_PI	V	Belvedere	A1_BE	Bacteria	Chloroflexi	Anaerolineae	Anaerolineales	Anaerolineaceae	1.59708691346983e-05
A1_A_IZ	A	Merkur	A1_IZ	Bacteria	Chloroflexi	Anaerolineae	Anaerolineales	Anaerolineaceae	1.22306205816883e-05
A1_P_IZ	P	Merkur	A1_IZ	Bacteria	Chloroflexi	Anaerolineae	Anaerolineales	Anaerolineaceae	0.000112825675652219
A2_P_PI	P	Belvedere	A2_BE	Bacteria	Chloroflexi	Anaerolineae	Anaerolineales	Anaerolineaceae	0.000546523286216997
A2_R_PI	R	Belvedere	A2_BE	Bacteria	Chloroflexi	Anaerolineae	Anaerolineales	Anaerolineaceae	0.000121754482086872
A2_V_PI	V	Belvedere	A2_BE	Bacteria	Chloroflexi	Anaerolineae	Anaerolineales	Anaerolineaceae	6.41902084256068e-06
A2_P_IZ	P	Merkur	A2_IZ	Bacteria	Chloroflexi	Anaerolineae	Anaerolineales	Anaerolineaceae	0.00167842310467155
A2_R_IZ	R	Merkur	A2_IZ	Bacteria	Chloroflexi	Anaerolineae	Anaerolineales	Anaerolineaceae	0.000105831304899989
A2_V_IZ	V	Merkur	A2_IZ	Bacteria	Chloroflexi	Anaerolineae	Anaerolineales	Anaerolineaceae	3.04936928878544e-05
A3_P_PI	P	Belvedere	A3_BE	Bacteria	Chloroflexi	Anaerolineae	Anaerolineales	Anaerolineaceae	0.000286847490911899
A3_R_PI	R	Belvedere	A3_BE	Bacteria	Chloroflexi	Anaerolineae	Anaerolineales	Anaerolineaceae	5.59753708368318e-05
A3_P_IZ	P	Merkur	A3_IZ	Bacteria	Chloroflexi	Anaerolineae	Anaerolineales	Anaerolineaceae	0.000377778458459685
A3_V_IZ	V	Merkur	A3_IZ	Bacteria	Chloroflexi	Anaerolineae	Anaerolineales	Anaerolineaceae	2.18674830527006e-05
SE_PI_1	SE	Belvedere		Bacteria	Firmicutes	Clostridia	Peptostreptococcales-Tissierellales	Anaeromicrobium	2.48893048168272e-05
SE_IZ_1	SE	Merkur		Bacteria	Firmicutes	Clostridia	Peptostreptococcales-Tissierellales	Anaeromicrobium	6.14610521312644e-06
A1_P_PI	P	Belvedere	A1_BE	Bacteria	Firmicutes	Clostridia	Peptostreptococcales-Tissierellales	Anaeromicrobium	4.28928664873745e-06
A1_A_IZ	A	Merkur	A1_IZ	Bacteria	Firmicutes	Clostridia	Peptostreptococcales-Tissierellales	Anaeromicrobium	1.22306205816883e-05
A2_P_IZ	P	Merkur	A2_IZ	Bacteria	Firmicutes	Clostridia	Peptostreptococcales-Tissierellales	Anaeromicrobium	7.47627218116503e-06
SE_PI_1	SE	Belvedere		Bacteria	Firmicutes	Clostridia	Peptostreptococcales-Tissierellales	Anaerovoracaceae	4.72896791519716e-05
SE_IZ_1	SE	Merkur		Bacteria	Firmicutes	Clostridia	Peptostreptococcales-Tissierellales	Anaerovoracaceae	2.2535719114797e-05
A1_P_PI	P	Belvedere	A1_BE	Bacteria	Firmicutes	Clostridia	Peptostreptococcales-Tissierellales	Anaerovoracaceae	4.28928664873745e-06
A2_P_IZ	P	Merkur	A2_IZ	Bacteria	Firmicutes	Clostridia	Peptostreptococcales-Tissierellales	Anaerovoracaceae	3.73813609058251e-06
SW_PI_2	SW	Belvedere		Bacteria	Proteobacteria	Alphaproteobacteria	Rickettsiales	Anaplasmataceae	8.38307289920193e-06
SW_IZ_2	SW	Merkur		Bacteria	Proteobacteria	Alphaproteobacteria	Rickettsiales	Anaplasmataceae	1.14297731875809e-05
A1_P_PI	P	Belvedere	A1_BE	Bacteria	Proteobacteria	Alphaproteobacteria	Rickettsiales	Anaplasmataceae	5.57607264335868e-05
A1_P_IZ	P	Merkur	A1_IZ	Bacteria	Proteobacteria	Alphaproteobacteria	Rickettsiales	Anaplasmataceae	2.60366943812814e-05
A2_P_PI	P	Belvedere	A2_BE	Bacteria	Proteobacteria	Alphaproteobacteria	Rickettsiales	Anaplasmataceae	3.53863998269998e-05
A2_R_PI	R	Belvedere	A2_BE	Bacteria	Proteobacteria	Alphaproteobacteria	Rickettsiales	Anaplasmataceae	9.13158615651539e-05
A2_V_PI	V	Belvedere	A2_BE	Bacteria	Proteobacteria	Alphaproteobacteria	Rickettsiales	Anaplasmataceae	1.28380416851214e-05
A3_P_IZ	P	Merkur	A3_IZ	Bacteria	Proteobacteria	Alphaproteobacteria	Rickettsiales	Anaplasmataceae	7.14716002491296e-05
SE_PI_1	SE	Belvedere		Bacteria	Campylobacterota	Campylobacteria	Campylobacterales	Arcobacteraceae	0.0074742582364932
SW_PI_2	SW	Belvedere		Bacteria	Campylobacterota	Campylobacteria	Campylobacterales	Arcobacteraceae	0.000346500346500347
SE_IZ_1	SE	Merkur		Bacteria	Campylobacterota	Campylobacteria	Campylobacterales	Arcobacteraceae	0.00128863339301884
SW_IZ_2	SW	Merkur		Bacteria	Campylobacterota	Campylobacteria	Campylobacterales	Arcobacteraceae	0.000562344840828979
A1_P_PI	P	Belvedere	A1_BE	Bacteria	Campylobacterota	Campylobacteria	Campylobacterales	Arcobacteraceae	0.0076049052282115
A1_R_PI	R	Belvedere	A1_BE	Bacteria	Campylobacterota	Campylobacteria	Campylobacterales	Arcobacteraceae	0.000299747355800111
A1_V_PI	V	Belvedere	A1_BE	Bacteria	Campylobacterota	Campylobacteria	Campylobacterales	Arcobacteraceae	9.58252148081899e-05
A1_A_IZ	A	Merkur	A1_IZ	Bacteria	Campylobacterota	Campylobacteria	Campylobacterales	Arcobacteraceae	0.000110075585235195
A1_P_IZ	P	Merkur	A1_IZ	Bacteria	Campylobacterota	Campylobacteria	Campylobacterales	Arcobacteraceae	0.000121504573779313
A1_V_IZ	V	Merkur	A1_IZ	Bacteria	Campylobacterota	Campylobacteria	Campylobacterales	Arcobacteraceae	0.000102402359350359
A2_P_PI	P	Belvedere	A2_BE	Bacteria	Campylobacterota	Campylobacteria	Campylobacterales	Arcobacteraceae	7.47046218569996e-05
A2_A_IZ	A	Merkur	A2_IZ	Bacteria	Campylobacterota	Campylobacteria	Campylobacterales	Arcobacteraceae	2.21503566207416e-05
A2_P_IZ	P	Merkur	A2_IZ	Bacteria	Campylobacterota	Campylobacteria	Campylobacterales	Arcobacteraceae	7.47627218116503e-06
A2_R_IZ	R	Merkur	A2_IZ	Bacteria	Campylobacterota	Campylobacteria	Campylobacterales	Arcobacteraceae	0.000423325219599958
A2_V_IZ	V	Merkur	A2_IZ	Bacteria	Campylobacterota	Campylobacteria	Campylobacterales	Arcobacteraceae	6.09873857757087e-05
A3_P_PI	P	Belvedere	A3_BE	Bacteria	Campylobacterota	Campylobacteria	Campylobacterales	Arcobacteraceae	6.61955748258229e-05
A3_R_PI	R	Belvedere	A3_BE	Bacteria	Campylobacterota	Campylobacteria	Campylobacterales	Arcobacteraceae	2.79876854184159e-05
A3_V_PI	V	Belvedere	A3_BE	Bacteria	Campylobacterota	Campylobacteria	Campylobacterales	Arcobacteraceae	5.21784503000261e-05
A3_P_IZ	P	Merkur	A3_IZ	Bacteria	Campylobacterota	Campylobacteria	Campylobacterales	Arcobacteraceae	0.0002756761723895
A3_R_IZ	R	Merkur	A3_IZ	Bacteria	Campylobacterota	Campylobacteria	Campylobacterales	Arcobacteraceae	0.00236220472440945
A3_V_IZ	V	Merkur	A3_IZ	Bacteria	Campylobacterota	Campylobacteria	Campylobacterales	Arcobacteraceae	0.000120271156789853
SE_PI_1	SE	Belvedere		Bacteria	Verrucomicrobiota	Lentisphaeria	Victivallales	Arctic95B-14	2.98671657801926e-05
SE_IZ_1	SE	Merkur		Bacteria	Verrucomicrobiota	Lentisphaeria	Victivallales	Arctic95B-14	8.19480695083526e-06
A1_P_PI	P	Belvedere	A1_BE	Bacteria	Verrucomicrobiota	Lentisphaeria	Victivallales	Arctic95B-14	0.000398903658332583
A1_P_IZ	P	Merkur	A1_IZ	Bacteria	Verrucomicrobiota	Lentisphaeria	Victivallales	Arctic95B-14	5.20733887625627e-05
A2_P_PI	P	Belvedere	A2_BE	Bacteria	Verrucomicrobiota	Lentisphaeria	Victivallales	Arctic95B-14	0.000125818310495999
A3_P_PI	P	Belvedere	A3_BE	Bacteria	Verrucomicrobiota	Lentisphaeria	Victivallales	Arctic95B-14	0.000435787534270001
SW_PI_2	SW	Belvedere		Bacteria	Chloroflexi	Anaerolineae	Ardenticatenales	Ardenticatenaceae	2.79435763306731e-06
SE_IZ_1	SE	Merkur		Bacteria	Chloroflexi	Anaerolineae	Ardenticatenales	Ardenticatenaceae	6.14610521312644e-06
A1_P_PI	P	Belvedere	A1_BE	Bacteria	Chloroflexi	Anaerolineae	Ardenticatenales	Ardenticatenaceae	2.14464332436872e-05
A1_P_IZ	P	Merkur	A1_IZ	Bacteria	Chloroflexi	Anaerolineae	Ardenticatenales	Ardenticatenaceae	1.73577962541876e-05
A1_V_IZ	V	Merkur	A1_IZ	Bacteria	Chloroflexi	Anaerolineae	Ardenticatenales	Ardenticatenaceae	6.82682395669063e-06
A2_P_PI	P	Belvedere	A2_BE	Bacteria	Chloroflexi	Anaerolineae	Ardenticatenales	Ardenticatenaceae	2.35909332179999e-05
A2_R_PI	R	Belvedere	A2_BE	Bacteria	Chloroflexi	Anaerolineae	Ardenticatenales	Ardenticatenaceae	3.0438620521718e-05
A2_P_IZ	P	Merkur	A2_IZ	Bacteria	Chloroflexi	Anaerolineae	Ardenticatenales	Ardenticatenaceae	3.73813609058251e-06
A3_P_PI	P	Belvedere	A3_BE	Bacteria	Chloroflexi	Anaerolineae	Ardenticatenales	Ardenticatenaceae	0.000215135618183924
SE_PI_1	SE	Belvedere		Bacteria	Proteobacteria	Gammaproteobacteria	Arenicellales	Arenicellaceae	0.00327792144437614
SW_PI_2	SW	Belvedere		Bacteria	Proteobacteria	Gammaproteobacteria	Arenicellales	Arenicellaceae	1.39717881653366e-05
SE_IZ_1	SE	Merkur		Bacteria	Proteobacteria	Gammaproteobacteria	Arenicellales	Arenicellaceae	0.00316524418476012
SW_IZ_2	SW	Merkur		Bacteria	Proteobacteria	Gammaproteobacteria	Arenicellales	Arenicellaceae	6.85786391254852e-05
A1_P_PI	P	Belvedere	A1_BE	Bacteria	Proteobacteria	Gammaproteobacteria	Arenicellales	Arenicellaceae	0.00482973676647837
A1_R_PI	R	Belvedere	A1_BE	Bacteria	Proteobacteria	Gammaproteobacteria	Arenicellales	Arenicellaceae	0.000513852609943048
A1_V_PI	V	Belvedere	A1_BE	Bacteria	Proteobacteria	Gammaproteobacteria	Arenicellales	Arenicellaceae	0.00105407736289009
A1_A_IZ	A	Merkur	A1_IZ	Bacteria	Proteobacteria	Gammaproteobacteria	Arenicellales	Arenicellaceae	0.00595631222328221
A1_P_IZ	P	Merkur	A1_IZ	Bacteria	Proteobacteria	Gammaproteobacteria	Arenicellales	Arenicellaceae	0.00716876985297947
A1_R_IZ	R	Merkur	A1_IZ	Bacteria	Proteobacteria	Gammaproteobacteria	Arenicellales	Arenicellaceae	0.0012531328320802
A1_V_IZ	V	Merkur	A1_IZ	Bacteria	Proteobacteria	Gammaproteobacteria	Arenicellales	Arenicellaceae	0.00613731473706487
A2_P_PI	P	Belvedere	A2_BE	Bacteria	Proteobacteria	Gammaproteobacteria	Arenicellales	Arenicellaceae	0.00443902726718698
A2_R_PI	R	Belvedere	A2_BE	Bacteria	Proteobacteria	Gammaproteobacteria	Arenicellales	Arenicellaceae	0.000395702066782333
A2_V_PI	V	Belvedere	A2_BE	Bacteria	Proteobacteria	Gammaproteobacteria	Arenicellales	Arenicellaceae	0.00152772696052944
A2_A_IZ	A	Merkur	A2_IZ	Bacteria	Proteobacteria	Gammaproteobacteria	Arenicellales	Arenicellaceae	0.00294599743055863
A2_P_IZ	P	Merkur	A2_IZ	Bacteria	Proteobacteria	Gammaproteobacteria	Arenicellales	Arenicellaceae	0.000254193254159611
A2_R_IZ	R	Merkur	A2_IZ	Bacteria	Proteobacteria	Gammaproteobacteria	Arenicellales	Arenicellaceae	0.000740819134299926
A2_V_IZ	V	Merkur	A2_IZ	Bacteria	Proteobacteria	Gammaproteobacteria	Arenicellales	Arenicellaceae	0.0048586617334648
A3_P_PI	P	Belvedere	A3_BE	Bacteria	Proteobacteria	Gammaproteobacteria	Arenicellales	Arenicellaceae	0.00514118964480558
A3_R_PI	R	Belvedere	A3_BE	Bacteria	Proteobacteria	Gammaproteobacteria	Arenicellales	Arenicellaceae	0.000223901483347327
A3_V_PI	V	Belvedere	A3_BE	Bacteria	Proteobacteria	Gammaproteobacteria	Arenicellales	Arenicellaceae	0.00266110096530133
A3_A_IZ	A	Merkur	A3_IZ	Bacteria	Proteobacteria	Gammaproteobacteria	Arenicellales	Arenicellaceae	0.00158102766798419
A3_P_IZ	P	Merkur	A3_IZ	Bacteria	Proteobacteria	Gammaproteobacteria	Arenicellales	Arenicellaceae	0.00431892670076883
A3_R_IZ	R	Merkur	A3_IZ	Bacteria	Proteobacteria	Gammaproteobacteria	Arenicellales	Arenicellaceae	0.00236220472440945
A3_V_IZ	V	Merkur	A3_IZ	Bacteria	Proteobacteria	Gammaproteobacteria	Arenicellales	Arenicellaceae	0.00190247102558496
SE_PI_1	SE	Belvedere		Bacteria	Fibrobacterota	Fibrobacteria	Fibrobacterales	B5-096	7.46679144504815e-06
SE_IZ_1	SE	Merkur		Bacteria	Fibrobacterota	Fibrobacteria	Fibrobacterales	B5-096	1.22922104262529e-05
SE_PI_1	SE	Belvedere		Bacteria	Dependentiae	Babeliae	Babeliales	Babeliaceae	1.24446524084136e-05
SE_IZ_1	SE	Merkur		Bacteria	Dependentiae	Babeliae	Babeliales	Babeliaceae	2.04870173770881e-06
A1_P_PI	P	Belvedere	A1_BE	Bacteria	Dependentiae	Babeliae	Babeliales	Babeliaceae	8.5785732974749e-06
A2_P_PI	P	Belvedere	A2_BE	Bacteria	Dependentiae	Babeliae	Babeliales	Babeliaceae	3.93182220299998e-06
A3_P_PI	P	Belvedere	A3_BE	Bacteria	Dependentiae	Babeliae	Babeliales	Babeliaceae	5.51629790215191e-06
SE_PI_1	SE	Belvedere		Bacteria	Firmicutes	Bacilli	Bacillales	Bacillaceae	0.000136891176492549
SW_PI_2	SW	Belvedere		Bacteria	Firmicutes	Bacilli	Bacillales	Bacillaceae	5.58871526613462e-06
SE_IZ_1	SE	Merkur		Bacteria	Firmicutes	Bacilli	Bacillales	Bacillaceae	3.07305260656322e-05
SW_IZ_2	SW	Merkur		Bacteria	Firmicutes	Bacilli	Bacillales	Bacillaceae	1.60016824626132e-05
A1_P_PI	P	Belvedere	A1_BE	Bacteria	Firmicutes	Bacilli	Bacillales	Bacillaceae	1.71571465949498e-05
A1_R_PI	R	Belvedere	A1_BE	Bacteria	Firmicutes	Bacilli	Bacillales	Bacillaceae	0.000256926304971524
A1_V_PI	V	Belvedere	A1_BE	Bacteria	Firmicutes	Bacilli	Bacillales	Bacillaceae	0.00178873734308621
A1_A_IZ	A	Merkur	A1_IZ	Bacteria	Firmicutes	Bacilli	Bacillales	Bacillaceae	0.00029353489396052
A1_P_IZ	P	Merkur	A1_IZ	Bacteria	Firmicutes	Bacilli	Bacillales	Bacillaceae	6.07522868896565e-05
A1_V_IZ	V	Merkur	A1_IZ	Bacteria	Firmicutes	Bacilli	Bacillales	Bacillaceae	0.000716816515452516
A2_P_PI	P	Belvedere	A2_BE	Bacteria	Firmicutes	Bacilli	Bacillales	Bacillaceae	0.000212318398961999
A2_R_PI	R	Belvedere	A2_BE	Bacteria	Firmicutes	Bacilli	Bacillales	Bacillaceae	0.00030438620521718
A2_V_PI	V	Belvedere	A2_BE	Bacteria	Firmicutes	Bacilli	Bacillales	Bacillaceae	5.77711875830461e-05
A2_A_IZ	A	Merkur	A2_IZ	Bacteria	Firmicutes	Bacilli	Bacillales	Bacillaceae	0.000110751783103708
A2_P_IZ	P	Merkur	A2_IZ	Bacteria	Firmicutes	Bacilli	Bacillales	Bacillaceae	0.000175692396257378
A2_R_IZ	R	Merkur	A2_IZ	Bacteria	Firmicutes	Bacilli	Bacillales	Bacillaceae	0.00137580696369986
A2_V_IZ	V	Merkur	A2_IZ	Bacteria	Firmicutes	Bacilli	Bacillales	Bacillaceae	0.000985962736707291
A3_P_PI	P	Belvedere	A3_BE	Bacteria	Firmicutes	Bacilli	Bacillales	Bacillaceae	1.10325958043038e-05
A3_R_PI	R	Belvedere	A3_BE	Bacteria	Firmicutes	Bacilli	Bacillales	Bacillaceae	0.00293870696893367
A3_V_PI	V	Belvedere	A3_BE	Bacteria	Firmicutes	Bacilli	Bacillales	Bacillaceae	0.00323506391860162
A3_A_IZ	A	Merkur	A3_IZ	Bacteria	Firmicutes	Bacilli	Bacillales	Bacillaceae	0.000483091787439614
A3_P_IZ	P	Merkur	A3_IZ	Bacteria	Firmicutes	Bacilli	Bacillales	Bacillaceae	4.0840914428074e-05
A3_R_IZ	R	Merkur	A3_IZ	Bacteria	Firmicutes	Bacilli	Bacillales	Bacillaceae	0.0661417322834646
A3_V_IZ	V	Merkur	A3_IZ	Bacteria	Firmicutes	Bacilli	Bacillales	Bacillaceae	0.000131204898316204
SE_PI_1	SE	Belvedere		Bacteria	Bdellovibrionota	Bdellovibrionia	Bacteriovoracales	Bacteriovoracaceae	0.00672260123102502
SW_PI_2	SW	Belvedere		Bacteria	Bdellovibrionota	Bdellovibrionia	Bacteriovoracales	Bacteriovoracaceae	0.000285024478572866
SE_IZ_1	SE	Merkur		Bacteria	Bdellovibrionota	Bdellovibrionia	Bacteriovoracales	Bacteriovoracaceae	0.00403799112502407
SW_IZ_2	SW	Merkur		Bacteria	Bdellovibrionota	Bdellovibrionia	Bacteriovoracales	Bacteriovoracaceae	0.000594348205754205
A1_P_PI	P	Belvedere	A1_BE	Bacteria	Bdellovibrionota	Bdellovibrionia	Bacteriovoracales	Bacteriovoracaceae	0.000300250065411621
A1_R_PI	R	Belvedere	A1_BE	Bacteria	Bdellovibrionota	Bdellovibrionia	Bacteriovoracales	Bacteriovoracaceae	4.28210508285873e-05
A1_V_PI	V	Belvedere	A1_BE	Bacteria	Bdellovibrionota	Bdellovibrionia	Bacteriovoracales	Bacteriovoracaceae	0.000111796083942888
A1_A_IZ	A	Merkur	A1_IZ	Bacteria	Bdellovibrionota	Bdellovibrionia	Bacteriovoracales	Bacteriovoracaceae	0.000391379858614026
A1_P_IZ	P	Merkur	A1_IZ	Bacteria	Bdellovibrionota	Bdellovibrionia	Bacteriovoracales	Bacteriovoracaceae	0.000442623804481783
A1_R_IZ	R	Merkur	A1_IZ	Bacteria	Bdellovibrionota	Bdellovibrionia	Bacteriovoracales	Bacteriovoracaceae	0.0025062656641604
A1_V_IZ	V	Merkur	A1_IZ	Bacteria	Bdellovibrionota	Bdellovibrionia	Bacteriovoracales	Bacteriovoracaceae	0.00032086072596446
A2_P_PI	P	Belvedere	A2_BE	Bacteria	Bdellovibrionota	Bdellovibrionia	Bacteriovoracales	Bacteriovoracaceae	0.000692000707727997
A2_R_PI	R	Belvedere	A2_BE	Bacteria	Bdellovibrionota	Bdellovibrionia	Bacteriovoracales	Bacteriovoracaceae	0.00015219310260859
A2_V_PI	V	Belvedere	A2_BE	Bacteria	Bdellovibrionota	Bdellovibrionia	Bacteriovoracales	Bacteriovoracaceae	0.000256760833702427
A2_A_IZ	A	Merkur	A2_IZ	Bacteria	Bdellovibrionota	Bdellovibrionia	Bacteriovoracales	Bacteriovoracaceae	0.000199353209586674
A2_P_IZ	P	Merkur	A2_IZ	Bacteria	Bdellovibrionota	Bdellovibrionia	Bacteriovoracales	Bacteriovoracaceae	6.35483135399027e-05
A2_V_IZ	V	Merkur	A2_IZ	Bacteria	Bdellovibrionota	Bdellovibrionia	Bacteriovoracales	Bacteriovoracaceae	0.000294772364582592
A3_P_PI	P	Belvedere	A3_BE	Bacteria	Bdellovibrionota	Bdellovibrionia	Bacteriovoracales	Bacteriovoracaceae	0.00131839519861431
A3_R_PI	R	Belvedere	A3_BE	Bacteria	Bdellovibrionota	Bdellovibrionia	Bacteriovoracales	Bacteriovoracaceae	0.000111950741673664
A3_V_PI	V	Belvedere	A3_BE	Bacteria	Bdellovibrionota	Bdellovibrionia	Bacteriovoracales	Bacteriovoracaceae	0.00026089225150013
A3_A_IZ	A	Merkur	A3_IZ	Bacteria	Bdellovibrionota	Bdellovibrionia	Bacteriovoracales	Bacteriovoracaceae	0.000219587176108915
A3_P_IZ	P	Merkur	A3_IZ	Bacteria	Bdellovibrionota	Bdellovibrionia	Bacteriovoracales	Bacteriovoracaceae	0.000357358001245648
A3_R_IZ	R	Merkur	A3_IZ	Bacteria	Bdellovibrionota	Bdellovibrionia	Bacteriovoracales	Bacteriovoracaceae	0.00078740157480315
A3_V_IZ	V	Merkur	A3_IZ	Bacteria	Bdellovibrionota	Bdellovibrionia	Bacteriovoracales	Bacteriovoracaceae	0.000524819593264815
SW_PI_2	SW	Belvedere		Bacteria	Bacteroidota	Bacteroidia	Bacteroidales	Bacteroidaceae	4.4709722129077e-05
SE_IZ_1	SE	Merkur		Bacteria	Bacteroidota	Bacteroidia	Bacteroidales	Bacteroidaceae	4.09740347541763e-06
SW_IZ_2	SW	Merkur		Bacteria	Bacteroidota	Bacteroidia	Bacteroidales	Bacteroidaceae	4.34331381128073e-05
A1_P_IZ	P	Merkur	A1_IZ	Bacteria	Bacteroidota	Bacteroidia	Bacteroidales	Bacteroidaceae	3.47155925083751e-05
A3_V_IZ	V	Merkur	A3_IZ	Bacteria	Bacteroidota	Bacteroidia	Bacteroidales	Bacteroidaceae	1.09337415263503e-05
SE_PI_1	SE	Belvedere		Bacteria	Bacteroidota	Bacteroidia	Bacteroidales	Bacteroidetes BD2-2	0.00792724358415945
SW_PI_2	SW	Belvedere		Bacteria	Bacteroidota	Bacteroidia	Bacteroidales	Bacteroidetes BD2-2	8.38307289920193e-06
SE_IZ_1	SE	Merkur		Bacteria	Bacteroidota	Bacteroidia	Bacteroidales	Bacteroidetes BD2-2	0.00760682955211283
SW_IZ_2	SW	Merkur		Bacteria	Bacteroidota	Bacteroidia	Bacteroidales	Bacteroidetes BD2-2	1.60016824626132e-05
A1_P_PI	P	Belvedere	A1_BE	Bacteria	Bacteroidota	Bacteroidia	Bacteroidales	Bacteroidetes BD2-2	0.000128678599462123
A1_V_PI	V	Belvedere	A1_BE	Bacteria	Bacteroidota	Bacteroidia	Bacteroidales	Bacteroidetes BD2-2	3.19417382693966e-05
A1_P_IZ	P	Merkur	A1_IZ	Bacteria	Bacteroidota	Bacteroidia	Bacteroidales	Bacteroidetes BD2-2	0.000459981600735971
A2_P_PI	P	Belvedere	A2_BE	Bacteria	Bacteroidota	Bacteroidia	Bacteroidales	Bacteroidetes BD2-2	0.000121886488292999
A2_R_PI	R	Belvedere	A2_BE	Bacteria	Bacteroidota	Bacteroidia	Bacteroidales	Bacteroidetes BD2-2	0.000182631723130308
A2_V_PI	V	Belvedere	A2_BE	Bacteria	Bacteroidota	Bacteroidia	Bacteroidales	Bacteroidetes BD2-2	3.20951042128034e-05
A2_A_IZ	A	Merkur	A2_IZ	Bacteria	Bacteroidota	Bacteroidia	Bacteroidales	Bacteroidetes BD2-2	2.21503566207416e-05
A2_P_IZ	P	Merkur	A2_IZ	Bacteria	Bacteroidota	Bacteroidia	Bacteroidales	Bacteroidetes BD2-2	0.00223540538216834
A2_V_IZ	V	Merkur	A2_IZ	Bacteria	Bacteroidota	Bacteroidia	Bacteroidales	Bacteroidetes BD2-2	3.04936928878544e-05
A3_P_PI	P	Belvedere	A3_BE	Bacteria	Bacteroidota	Bacteroidia	Bacteroidales	Bacteroidetes BD2-2	0.000171005234966709
A3_P_IZ	P	Merkur	A3_IZ	Bacteria	Bacteroidota	Bacteroidia	Bacteroidales	Bacteroidetes BD2-2	0.00364505161270561
A3_R_IZ	R	Merkur	A3_IZ	Bacteria	Bacteroidota	Bacteroidia	Bacteroidales	Bacteroidetes BD2-2	0.00078740157480315
A3_V_IZ	V	Merkur	A3_IZ	Bacteria	Bacteroidota	Bacteroidia	Bacteroidales	Bacteroidetes BD2-2	2.18674830527006e-05
SE_PI_1	SE	Belvedere		Bacteria	Bacteroidota	Bacteroidia	Bacteroidales	Bacteroidetes vadinHA17	5.72454010787025e-05
SE_IZ_1	SE	Merkur		Bacteria	Bacteroidota	Bacteroidia	Bacteroidales	Bacteroidetes vadinHA17	1.02435086885441e-05
SE_PI_1	SE	Belvedere		Bacteria	Bacteroidota	Rhodothermia	Balneolales	Balneolaceae	0.000400717807550917
SW_PI_2	SW	Belvedere		Bacteria	Bacteroidota	Rhodothermia	Balneolales	Balneolaceae	0.00838027854156886
SE_IZ_1	SE	Merkur		Bacteria	Bacteroidota	Rhodothermia	Balneolales	Balneolaceae	4.09740347541763e-05
SW_IZ_2	SW	Merkur		Bacteria	Bacteroidota	Rhodothermia	Balneolales	Balneolaceae	0.0083528782454841
A1_P_PI	P	Belvedere	A1_BE	Bacteria	Bacteroidota	Rhodothermia	Balneolales	Balneolaceae	0.000128678599462123
A1_A_IZ	A	Merkur	A1_IZ	Bacteria	Bacteroidota	Rhodothermia	Balneolales	Balneolaceae	3.66918617450649e-05
A1_P_IZ	P	Merkur	A1_IZ	Bacteria	Bacteroidota	Rhodothermia	Balneolales	Balneolaceae	2.60366943812814e-05
A2_P_PI	P	Belvedere	A2_BE	Bacteria	Bacteroidota	Rhodothermia	Balneolales	Balneolaceae	0.000161204710322999
A2_R_PI	R	Belvedere	A2_BE	Bacteria	Bacteroidota	Rhodothermia	Balneolales	Balneolaceae	3.0438620521718e-05
A2_V_PI	V	Belvedere	A2_BE	Bacteria	Bacteroidota	Rhodothermia	Balneolales	Balneolaceae	2.56760833702427e-05
A2_P_IZ	P	Merkur	A2_IZ	Bacteria	Bacteroidota	Rhodothermia	Balneolales	Balneolaceae	7.47627218116503e-06
A2_R_IZ	R	Merkur	A2_IZ	Bacteria	Bacteroidota	Rhodothermia	Balneolales	Balneolaceae	0.000317493914699968
A3_P_PI	P	Belvedere	A3_BE	Bacteria	Bacteroidota	Rhodothermia	Balneolales	Balneolaceae	0.000176521532868861
A3_V_PI	V	Belvedere	A3_BE	Bacteria	Bacteroidota	Rhodothermia	Balneolales	Balneolaceae	5.21784503000261e-05
A3_P_IZ	P	Merkur	A3_IZ	Bacteria	Bacteroidota	Rhodothermia	Balneolales	Balneolaceae	5.10511430350926e-05
SE_PI_1	SE	Belvedere		Bacteria	Fibrobacterota	Fibrobacteria	Fibrobacterales	BBMC-4	5.47564705970198e-05
SE_IZ_1	SE	Merkur		Bacteria	Fibrobacterota	Fibrobacteria	Fibrobacterales	BBMC-4	4.09740347541763e-06
SE_PI_1	SE	Belvedere		Bacteria	Verrucomicrobiota	Lentisphaeria	Victivallales	BD2-3	1.7422513371779e-05
SW_PI_2	SW	Belvedere		Bacteria	Verrucomicrobiota	Lentisphaeria	Victivallales	BD2-3	1.67661457984039e-05
SE_IZ_1	SE	Merkur		Bacteria	Verrucomicrobiota	Lentisphaeria	Victivallales	BD2-3	2.66331225902146e-05
SW_IZ_2	SW	Merkur		Bacteria	Verrucomicrobiota	Lentisphaeria	Victivallales	BD2-3	6.85786391254852e-06
A2_P_PI	P	Belvedere	A2_BE	Bacteria	Verrucomicrobiota	Lentisphaeria	Victivallales	BD2-3	7.86364440599996e-06
A2_P_IZ	P	Merkur	A2_IZ	Bacteria	Verrucomicrobiota	Lentisphaeria	Victivallales	BD2-3	6.35483135399027e-05
A3_P_IZ	P	Merkur	A3_IZ	Bacteria	Verrucomicrobiota	Lentisphaeria	Victivallales	BD2-3	1.02102286070185e-05
SE_PI_1	SE	Belvedere		Bacteria	Proteobacteria	Gammaproteobacteria	Pseudomonadales	BD2-7	0.00478870224675755
SW_PI_2	SW	Belvedere		Bacteria	Proteobacteria	Gammaproteobacteria	Pseudomonadales	BD2-7	1.95605034314712e-05
SE_IZ_1	SE	Merkur		Bacteria	Proteobacteria	Gammaproteobacteria	Pseudomonadales	BD2-7	0.00253219534780809
SW_IZ_2	SW	Merkur		Bacteria	Proteobacteria	Gammaproteobacteria	Pseudomonadales	BD2-7	1.60016824626132e-05
A1_P_PI	P	Belvedere	A1_BE	Bacteria	Proteobacteria	Gammaproteobacteria	Pseudomonadales	BD2-7	0.000107232166218436
A1_A_IZ	A	Merkur	A1_IZ	Bacteria	Proteobacteria	Gammaproteobacteria	Pseudomonadales	BD2-7	1.22306205816883e-05
A1_P_IZ	P	Merkur	A1_IZ	Bacteria	Proteobacteria	Gammaproteobacteria	Pseudomonadales	BD2-7	2.60366943812814e-05
A2_P_PI	P	Belvedere	A2_BE	Bacteria	Proteobacteria	Gammaproteobacteria	Pseudomonadales	BD2-7	0.000271295732006999
A2_R_PI	R	Belvedere	A2_BE	Bacteria	Proteobacteria	Gammaproteobacteria	Pseudomonadales	BD2-7	3.0438620521718e-05
A2_V_PI	V	Belvedere	A2_BE	Bacteria	Proteobacteria	Gammaproteobacteria	Pseudomonadales	BD2-7	3.20951042128034e-05
A2_R_IZ	R	Merkur	A2_IZ	Bacteria	Proteobacteria	Gammaproteobacteria	Pseudomonadales	BD2-7	0.000105831304899989
A2_V_IZ	V	Merkur	A2_IZ	Bacteria	Proteobacteria	Gammaproteobacteria	Pseudomonadales	BD2-7	3.04936928878544e-05
A3_P_PI	P	Belvedere	A3_BE	Bacteria	Proteobacteria	Gammaproteobacteria	Pseudomonadales	BD2-7	0.00143975375246165
A3_R_PI	R	Belvedere	A3_BE	Bacteria	Proteobacteria	Gammaproteobacteria	Pseudomonadales	BD2-7	5.59753708368318e-05
A3_V_PI	V	Belvedere	A3_BE	Bacteria	Proteobacteria	Gammaproteobacteria	Pseudomonadales	BD2-7	5.21784503000261e-05
A3_P_IZ	P	Merkur	A3_IZ	Bacteria	Proteobacteria	Gammaproteobacteria	Pseudomonadales	BD2-7	2.0420457214037e-05
A3_R_IZ	R	Merkur	A3_IZ	Bacteria	Proteobacteria	Gammaproteobacteria	Pseudomonadales	BD2-7	0.0015748031496063
A3_V_IZ	V	Merkur	A3_IZ	Bacteria	Proteobacteria	Gammaproteobacteria	Pseudomonadales	BD2-7	3.2801224579051e-05
SE_PI_1	SE	Belvedere		Bacteria	Bdellovibrionota	Bdellovibrionia	Bdellovibrionales	Bdellovibrionaceae	0.00326298786148604
SW_PI_2	SW	Belvedere		Bacteria	Bdellovibrionota	Bdellovibrionia	Bdellovibrionales	Bdellovibrionaceae	0.000128540451121096
SE_IZ_1	SE	Merkur		Bacteria	Bdellovibrionota	Bdellovibrionia	Bdellovibrionales	Bdellovibrionaceae	0.0050664393973539
SW_IZ_2	SW	Merkur		Bacteria	Bdellovibrionota	Bdellovibrionia	Bdellovibrionales	Bdellovibrionaceae	0.00013715727825097
A1_P_PI	P	Belvedere	A1_BE	Bacteria	Bdellovibrionota	Bdellovibrionia	Bdellovibrionales	Bdellovibrionaceae	0.00421636877570891
A1_R_PI	R	Belvedere	A1_BE	Bacteria	Bdellovibrionota	Bdellovibrionia	Bdellovibrionales	Bdellovibrionaceae	0.00252644199888665
A1_V_PI	V	Belvedere	A1_BE	Bacteria	Bdellovibrionota	Bdellovibrionia	Bdellovibrionales	Bdellovibrionaceae	0.000910339540677804
A1_A_IZ	A	Merkur	A1_IZ	Bacteria	Bdellovibrionota	Bdellovibrionia	Bdellovibrionales	Bdellovibrionaceae	0.00118637019642377
A1_P_IZ	P	Merkur	A1_IZ	Bacteria	Bdellovibrionota	Bdellovibrionia	Bdellovibrionales	Bdellovibrionaceae	0.00245612816996754
A1_V_IZ	V	Merkur	A1_IZ	Bacteria	Bdellovibrionota	Bdellovibrionia	Bdellovibrionales	Bdellovibrionaceae	0.00156334268608215
A2_P_PI	P	Belvedere	A2_BE	Bacteria	Bdellovibrionota	Bdellovibrionia	Bdellovibrionales	Bdellovibrionaceae	0.00369591287081998
A2_R_PI	R	Belvedere	A2_BE	Bacteria	Bdellovibrionota	Bdellovibrionia	Bdellovibrionales	Bdellovibrionaceae	0.000669649651477795
A2_V_PI	V	Belvedere	A2_BE	Bacteria	Bdellovibrionota	Bdellovibrionia	Bdellovibrionales	Bdellovibrionaceae	0.00075744445942216
A2_A_IZ	A	Merkur	A2_IZ	Bacteria	Bdellovibrionota	Bdellovibrionia	Bdellovibrionales	Bdellovibrionaceae	0.000354405705931866
A2_P_IZ	P	Merkur	A2_IZ	Bacteria	Bdellovibrionota	Bdellovibrionia	Bdellovibrionales	Bdellovibrionaceae	0.00010466781053631
A2_R_IZ	R	Merkur	A2_IZ	Bacteria	Bdellovibrionota	Bdellovibrionia	Bdellovibrionales	Bdellovibrionaceae	0.000105831304899989
A2_V_IZ	V	Merkur	A2_IZ	Bacteria	Bdellovibrionota	Bdellovibrionia	Bdellovibrionales	Bdellovibrionaceae	0.000894481658043728
A3_P_PI	P	Belvedere	A3_BE	Bacteria	Bdellovibrionota	Bdellovibrionia	Bdellovibrionales	Bdellovibrionaceae	0.00770626816930622
A3_R_PI	R	Belvedere	A3_BE	Bacteria	Bdellovibrionota	Bdellovibrionia	Bdellovibrionales	Bdellovibrionaceae	0.000727679820878813
A3_V_PI	V	Belvedere	A3_BE	Bacteria	Bdellovibrionota	Bdellovibrionia	Bdellovibrionales	Bdellovibrionaceae	0.00135663970780068
A3_P_IZ	P	Merkur	A3_IZ	Bacteria	Bdellovibrionota	Bdellovibrionia	Bdellovibrionales	Bdellovibrionaceae	0.00153153429105278
A3_R_IZ	R	Merkur	A3_IZ	Bacteria	Bdellovibrionota	Bdellovibrionia	Bdellovibrionales	Bdellovibrionaceae	0.0031496062992126
A3_V_IZ	V	Merkur	A3_IZ	Bacteria	Bdellovibrionota	Bdellovibrionia	Bdellovibrionales	Bdellovibrionaceae	0.000798163131423573
SE_PI_1	SE	Belvedere		Bacteria	Proteobacteria	Gammaproteobacteria	Beggiatoales	Beggiatoaceae	0.000121957593602453
SW_PI_2	SW	Belvedere		Bacteria	Proteobacteria	Gammaproteobacteria	Beggiatoales	Beggiatoaceae	2.79435763306731e-06
SE_IZ_1	SE	Merkur		Bacteria	Proteobacteria	Gammaproteobacteria	Beggiatoales	Beggiatoaceae	3.48279295410498e-05
A1_V_PI	V	Belvedere	A1_BE	Bacteria	Proteobacteria	Gammaproteobacteria	Beggiatoales	Beggiatoaceae	1.59708691346983e-05
A3_V_IZ	V	Merkur	A3_IZ	Bacteria	Proteobacteria	Gammaproteobacteria	Beggiatoales	Beggiatoaceae	1.09337415263503e-05
SE_PI_1	SE	Belvedere		Bacteria	Proteobacteria	Alphaproteobacteria	Rhizobiales	Beijerinckiaceae	9.95572192673086e-06
SE_IZ_1	SE	Merkur		Bacteria	Proteobacteria	Alphaproteobacteria	Rhizobiales	Beijerinckiaceae	8.19480695083526e-06
A1_P_PI	P	Belvedere	A1_BE	Bacteria	Proteobacteria	Alphaproteobacteria	Rhizobiales	Beijerinckiaceae	0.000171571465949498
A1_A_IZ	A	Merkur	A1_IZ	Bacteria	Proteobacteria	Alphaproteobacteria	Rhizobiales	Beijerinckiaceae	1.22306205816883e-05
A1_P_IZ	P	Merkur	A1_IZ	Bacteria	Proteobacteria	Alphaproteobacteria	Rhizobiales	Beijerinckiaceae	0.000130183471906407
A2_P_PI	P	Belvedere	A2_BE	Bacteria	Proteobacteria	Alphaproteobacteria	Rhizobiales	Beijerinckiaceae	5.89773330449997e-05
A2_P_IZ	P	Merkur	A2_IZ	Bacteria	Proteobacteria	Alphaproteobacteria	Rhizobiales	Beijerinckiaceae	3.73813609058251e-06
A3_P_PI	P	Belvedere	A3_BE	Bacteria	Proteobacteria	Alphaproteobacteria	Rhizobiales	Beijerinckiaceae	0.000193070426575317
A3_A_IZ	A	Merkur	A3_IZ	Bacteria	Proteobacteria	Alphaproteobacteria	Rhizobiales	Beijerinckiaceae	0.000219587176108915
SE_PI_1	SE	Belvedere		Bacteria	Bacteroidota	Bacteroidia	Cytophagales	Bernardetiaceae	3.23560962618753e-05
SW_PI_2	SW	Belvedere		Bacteria	Bacteroidota	Bacteroidia	Cytophagales	Bernardetiaceae	5.58871526613462e-06
SE_IZ_1	SE	Merkur		Bacteria	Bacteroidota	Bacteroidia	Cytophagales	Bernardetiaceae	8.19480695083526e-05
SW_IZ_2	SW	Merkur		Bacteria	Bacteroidota	Bacteroidia	Cytophagales	Bernardetiaceae	2.28595463751617e-06
A3_P_PI	P	Belvedere	A3_BE	Bacteria	Bacteroidota	Bacteroidia	Cytophagales	Bernardetiaceae	2.75814895107595e-05
SE_IZ_1	SE	Merkur		Bacteria	Actinobacteriota	Actinobacteria	Bifidobacteriales	Bifidobacteriaceae	3.2779227803341e-05
A1_P_IZ	P	Merkur	A1_IZ	Bacteria	Actinobacteriota	Actinobacteria	Bifidobacteriales	Bifidobacteriaceae	8.67889812709378e-06
A2_P_PI	P	Belvedere	A2_BE	Bacteria	Actinobacteriota	Actinobacteria	Bifidobacteriales	Bifidobacteriaceae	3.93182220299998e-06
SE_PI_1	SE	Belvedere		Bacteria	Myxococcota	Polyangia	Polyangiales	BIrii41	0.00045796320862962
SW_PI_2	SW	Belvedere		Bacteria	Myxococcota	Polyangia	Polyangiales	BIrii41	1.67661457984039e-05
SE_IZ_1	SE	Merkur		Bacteria	Myxococcota	Polyangia	Polyangiales	BIrii41	0.00141565290075679
SW_IZ_2	SW	Merkur		Bacteria	Myxococcota	Polyangia	Polyangiales	BIrii41	3.42893195627426e-05
A1_P_PI	P	Belvedere	A1_BE	Bacteria	Myxococcota	Polyangia	Polyangiales	BIrii41	0.00122673598153891
A1_R_PI	R	Belvedere	A1_BE	Bacteria	Myxococcota	Polyangia	Polyangiales	BIrii41	0.000256926304971524
A1_V_PI	V	Belvedere	A1_BE	Bacteria	Myxococcota	Polyangia	Polyangiales	BIrii41	0.000527038681445044
A1_A_IZ	A	Merkur	A1_IZ	Bacteria	Myxococcota	Polyangia	Polyangiales	BIrii41	0.0699836109684205
A1_P_IZ	P	Merkur	A1_IZ	Bacteria	Myxococcota	Polyangia	Polyangiales	BIrii41	0.000972036590234504
A1_R_IZ	R	Merkur	A1_IZ	Bacteria	Myxococcota	Polyangia	Polyangiales	BIrii41	0.0012531328320802
A1_V_IZ	V	Merkur	A1_IZ	Bacteria	Myxococcota	Polyangia	Polyangiales	BIrii41	0.0188829950642063
A2_P_PI	P	Belvedere	A2_BE	Bacteria	Myxococcota	Polyangia	Polyangiales	BIrii41	0.00131322861580199
A2_R_PI	R	Belvedere	A2_BE	Bacteria	Myxococcota	Polyangia	Polyangiales	BIrii41	0.000213070343652026
A2_V_PI	V	Belvedere	A2_BE	Bacteria	Myxococcota	Polyangia	Polyangiales	BIrii41	0.000372303208868519
A2_A_IZ	A	Merkur	A2_IZ	Bacteria	Myxococcota	Polyangia	Polyangiales	BIrii41	0.0315199574713153
A2_P_IZ	P	Merkur	A2_IZ	Bacteria	Myxococcota	Polyangia	Polyangiales	BIrii41	4.48576330869902e-05
A2_R_IZ	R	Merkur	A2_IZ	Bacteria	Myxococcota	Polyangia	Polyangiales	BIrii41	0.00804317917239919
A2_V_IZ	V	Merkur	A2_IZ	Bacteria	Myxococcota	Polyangia	Polyangiales	BIrii41	0.0149012512578648
A3_P_PI	P	Belvedere	A3_BE	Bacteria	Myxococcota	Polyangia	Polyangiales	BIrii41	0.00174866643498215
A3_R_PI	R	Belvedere	A3_BE	Bacteria	Myxococcota	Polyangia	Polyangiales	BIrii41	0.000139938427092079
A3_V_PI	V	Belvedere	A3_BE	Bacteria	Myxococcota	Polyangia	Polyangiales	BIrii41	0.000678319853900339
A3_A_IZ	A	Merkur	A3_IZ	Bacteria	Myxococcota	Polyangia	Polyangiales	BIrii41	0.0252525252525253
A3_P_IZ	P	Merkur	A3_IZ	Bacteria	Myxococcota	Polyangia	Polyangiales	BIrii41	0.00151111383383874
A3_R_IZ	R	Merkur	A3_IZ	Bacteria	Myxococcota	Polyangia	Polyangiales	BIrii41	0.0015748031496063
A3_V_IZ	V	Merkur	A3_IZ	Bacteria	Myxococcota	Polyangia	Polyangiales	BIrii41	0.0214301333916466
SE_PI_1	SE	Belvedere		Bacteria	Acidobacteriota	Blastocatellia	Blastocatellales	Blastocatellaceae	0.000114490802157405
SE_IZ_1	SE	Merkur		Bacteria	Acidobacteriota	Blastocatellia	Blastocatellales	Blastocatellaceae	0.000215113682459425
SW_IZ_2	SW	Merkur		Bacteria	Acidobacteriota	Blastocatellia	Blastocatellales	Blastocatellaceae	2.28595463751617e-06
A1_P_PI	P	Belvedere	A1_BE	Bacteria	Acidobacteriota	Blastocatellia	Blastocatellales	Blastocatellaceae	0.000617657277418193
A1_P_IZ	P	Merkur	A1_IZ	Bacteria	Acidobacteriota	Blastocatellia	Blastocatellales	Blastocatellaceae	0.000546770582006908
A1_V_IZ	V	Merkur	A1_IZ	Bacteria	Acidobacteriota	Blastocatellia	Blastocatellales	Blastocatellaceae	1.36536479133813e-05
A2_P_PI	P	Belvedere	A2_BE	Bacteria	Acidobacteriota	Blastocatellia	Blastocatellales	Blastocatellaceae	0.000373523109284998
A2_V_PI	V	Belvedere	A2_BE	Bacteria	Acidobacteriota	Blastocatellia	Blastocatellales	Blastocatellaceae	1.9257062527682e-05
A2_P_IZ	P	Merkur	A2_IZ	Bacteria	Acidobacteriota	Blastocatellia	Blastocatellales	Blastocatellaceae	3.73813609058251e-06
A3_P_PI	P	Belvedere	A3_BE	Bacteria	Acidobacteriota	Blastocatellia	Blastocatellales	Blastocatellaceae	0.000441303832172153
A3_V_PI	V	Belvedere	A3_BE	Bacteria	Acidobacteriota	Blastocatellia	Blastocatellales	Blastocatellaceae	0.000104356900600052
A3_P_IZ	P	Merkur	A3_IZ	Bacteria	Acidobacteriota	Blastocatellia	Blastocatellales	Blastocatellaceae	3.06306858210555e-05
A3_V_IZ	V	Merkur	A3_IZ	Bacteria	Acidobacteriota	Blastocatellia	Blastocatellales	Blastocatellaceae	1.09337415263503e-05
SE_PI_1	SE	Belvedere		Bacteria	Desulfobacterota	Desulfuromonadia	Bradymonadales	Bradymonadaceae	8.21347058955296e-05
SE_IZ_1	SE	Merkur		Bacteria	Desulfobacterota	Desulfuromonadia	Bradymonadales	Bradymonadaceae	2.2535719114797e-05
A1_P_PI	P	Belvedere	A1_BE	Bacteria	Desulfobacterota	Desulfuromonadia	Bradymonadales	Bradymonadaceae	4.28928664873745e-06
A2_P_PI	P	Belvedere	A2_BE	Bacteria	Desulfobacterota	Desulfuromonadia	Bradymonadales	Bradymonadaceae	1.57272888119999e-05
A2_V_PI	V	Belvedere	A2_BE	Bacteria	Desulfobacterota	Desulfuromonadia	Bradymonadales	Bradymonadaceae	1.28380416851214e-05
A3_P_PI	P	Belvedere	A3_BE	Bacteria	Desulfobacterota	Desulfuromonadia	Bradymonadales	Bradymonadaceae	1.10325958043038e-05
SE_PI_1	SE	Belvedere		Bacteria	Spirochaetota	Brevinematia	Brevinematales	Brevinemataceae	3.73339572252407e-05
SE_IZ_1	SE	Merkur		Bacteria	Spirochaetota	Brevinematia	Brevinematales	Brevinemataceae	3.48279295410498e-05
A3_P_PI	P	Belvedere	A3_BE	Bacteria	Spirochaetota	Brevinematia	Brevinematales	Brevinemataceae	5.51629790215191e-06
SE_PI_1	SE	Belvedere		Bacteria	Acidobacteriota	Acidobacteriae	Bryobacterales	Bryobacteraceae	0.000535120053561784
SW_PI_2	SW	Belvedere		Bacteria	Acidobacteriota	Acidobacteriae	Bryobacterales	Bryobacteraceae	2.79435763306731e-06
SE_IZ_1	SE	Merkur		Bacteria	Acidobacteriota	Acidobacteriae	Bryobacterales	Bryobacteraceae	0.000440470873607395
A2_P_PI	P	Belvedere	A2_BE	Bacteria	Acidobacteriota	Acidobacteriae	Bryobacterales	Bryobacteraceae	3.93182220299998e-06
A2_P_IZ	P	Merkur	A2_IZ	Bacteria	Acidobacteriota	Acidobacteriae	Bryobacterales	Bryobacteraceae	1.49525443623301e-05
A3_P_PI	P	Belvedere	A3_BE	Bacteria	Acidobacteriota	Acidobacteriae	Bryobacterales	Bryobacteraceae	2.75814895107595e-05
A3_R_IZ	R	Merkur	A3_IZ	Bacteria	Acidobacteriota	Acidobacteriae	Bryobacterales	Bryobacteraceae	0.00078740157480315
SE_PI_1	SE	Belvedere		Bacteria	Bacteroidota	Kryptonia	Kryptoniales	BSV26	5.2267540115337e-05
SE_IZ_1	SE	Merkur		Bacteria	Bacteroidota	Kryptonia	Kryptoniales	BSV26	6.14610521312644e-06
A2_P_PI	P	Belvedere	A2_BE	Bacteria	Bacteroidota	Kryptonia	Kryptoniales	BSV26	3.93182220299998e-06
A3_P_PI	P	Belvedere	A3_BE	Bacteria	Bacteroidota	Kryptonia	Kryptoniales	BSV26	5.51629790215191e-06
SE_PI_1	SE	Belvedere		Bacteria	Proteobacteria	Gammaproteobacteria	Burkholderiales	Burkholderiaceae	7.96457754138469e-05
SW_PI_2	SW	Belvedere		Bacteria	Proteobacteria	Gammaproteobacteria	Burkholderiales	Burkholderiaceae	5.58871526613462e-06
SE_IZ_1	SE	Merkur		Bacteria	Proteobacteria	Gammaproteobacteria	Burkholderiales	Burkholderiaceae	0.000116775999049402
SW_IZ_2	SW	Merkur		Bacteria	Proteobacteria	Gammaproteobacteria	Burkholderiales	Burkholderiaceae	2.28595463751617e-06
A1_P_PI	P	Belvedere	A1_BE	Bacteria	Proteobacteria	Gammaproteobacteria	Burkholderiales	Burkholderiaceae	0.000300250065411621
A1_V_PI	V	Belvedere	A1_BE	Bacteria	Proteobacteria	Gammaproteobacteria	Burkholderiales	Burkholderiaceae	0.000111796083942888
A1_A_IZ	A	Merkur	A1_IZ	Bacteria	Proteobacteria	Gammaproteobacteria	Burkholderiales	Burkholderiaceae	9.78449646535065e-05
A1_P_IZ	P	Merkur	A1_IZ	Bacteria	Proteobacteria	Gammaproteobacteria	Burkholderiales	Burkholderiaceae	0.000269045841939907
A1_V_IZ	V	Merkur	A1_IZ	Bacteria	Proteobacteria	Gammaproteobacteria	Burkholderiales	Burkholderiaceae	0.00125613560803108
A2_P_PI	P	Belvedere	A2_BE	Bacteria	Proteobacteria	Gammaproteobacteria	Burkholderiales	Burkholderiaceae	0.000247704798788999
A2_V_PI	V	Belvedere	A2_BE	Bacteria	Proteobacteria	Gammaproteobacteria	Burkholderiales	Burkholderiaceae	0.000231084750332184
A2_P_IZ	P	Merkur	A2_IZ	Bacteria	Proteobacteria	Gammaproteobacteria	Burkholderiales	Burkholderiaceae	1.49525443623301e-05
A2_V_IZ	V	Merkur	A2_IZ	Bacteria	Proteobacteria	Gammaproteobacteria	Burkholderiales	Burkholderiaceae	0.000670861243532796
A3_P_PI	P	Belvedere	A3_BE	Bacteria	Proteobacteria	Gammaproteobacteria	Burkholderiales	Burkholderiaceae	0.00034752676783557
A3_V_PI	V	Belvedere	A3_BE	Bacteria	Proteobacteria	Gammaproteobacteria	Burkholderiales	Burkholderiaceae	5.21784503000261e-05
A3_P_IZ	P	Merkur	A3_IZ	Bacteria	Proteobacteria	Gammaproteobacteria	Burkholderiales	Burkholderiaceae	0.000173573886319315
A3_V_IZ	V	Merkur	A3_IZ	Bacteria	Proteobacteria	Gammaproteobacteria	Burkholderiales	Burkholderiaceae	0.000295211021211459
SE_PI_1	SE	Belvedere		Bacteria	Desulfobacterota	Desulfuromonadia	Desulfuromonadales	C8S-102	9.95572192673086e-06
SE_IZ_1	SE	Merkur		Bacteria	Desulfobacterota	Desulfuromonadia	Desulfuromonadales	C8S-102	0.00034623059367279
SE_PI_1	SE	Belvedere		Bacteria	Chloroflexi	Anaerolineae	Caldilineales	Caldilineaceae	0.00150829187189973
SW_PI_2	SW	Belvedere		Bacteria	Chloroflexi	Anaerolineae	Caldilineales	Caldilineaceae	0.000125746093488029
SE_IZ_1	SE	Merkur		Bacteria	Chloroflexi	Anaerolineae	Caldilineales	Caldilineaceae	0.000712948204722667
SW_IZ_2	SW	Merkur		Bacteria	Chloroflexi	Anaerolineae	Caldilineales	Caldilineaceae	2.05735917376456e-05
A1_P_PI	P	Belvedere	A1_BE	Bacteria	Chloroflexi	Anaerolineae	Caldilineales	Caldilineaceae	0.00835981967838929
A1_R_PI	R	Belvedere	A1_BE	Bacteria	Chloroflexi	Anaerolineae	Caldilineales	Caldilineaceae	0.000513852609943048
A1_V_PI	V	Belvedere	A1_BE	Bacteria	Chloroflexi	Anaerolineae	Caldilineales	Caldilineaceae	0.000175679560481681
A1_A_IZ	A	Merkur	A1_IZ	Bacteria	Chloroflexi	Anaerolineae	Caldilineales	Caldilineaceae	0.00157775005503779
A1_P_IZ	P	Merkur	A1_IZ	Bacteria	Chloroflexi	Anaerolineae	Caldilineales	Caldilineaceae	0.00268177952127198
A1_R_IZ	R	Merkur	A1_IZ	Bacteria	Chloroflexi	Anaerolineae	Caldilineales	Caldilineaceae	0.0288220551378446
A1_V_IZ	V	Merkur	A1_IZ	Bacteria	Chloroflexi	Anaerolineae	Caldilineales	Caldilineaceae	0.00887487114369782
A2_P_PI	P	Belvedere	A2_BE	Bacteria	Chloroflexi	Anaerolineae	Caldilineales	Caldilineaceae	0.00587021054907897
A2_R_PI	R	Belvedere	A2_BE	Bacteria	Chloroflexi	Anaerolineae	Caldilineales	Caldilineaceae	0.000578333789912641
A2_V_PI	V	Belvedere	A2_BE	Bacteria	Chloroflexi	Anaerolineae	Caldilineales	Caldilineaceae	0.000783120542792402
A2_A_IZ	A	Merkur	A2_IZ	Bacteria	Chloroflexi	Anaerolineae	Caldilineales	Caldilineaceae	0.000930314978071147
A2_P_IZ	P	Merkur	A2_IZ	Bacteria	Chloroflexi	Anaerolineae	Caldilineales	Caldilineaceae	2.99050887246601e-05
A2_R_IZ	R	Merkur	A2_IZ	Bacteria	Chloroflexi	Anaerolineae	Caldilineales	Caldilineaceae	0.000105831304899989
A2_V_IZ	V	Merkur	A2_IZ	Bacteria	Chloroflexi	Anaerolineae	Caldilineales	Caldilineaceae	0.00897531027332513
A3_P_PI	P	Belvedere	A3_BE	Bacteria	Chloroflexi	Anaerolineae	Caldilineales	Caldilineaceae	0.00583624318047672
A3_R_PI	R	Belvedere	A3_BE	Bacteria	Chloroflexi	Anaerolineae	Caldilineales	Caldilineaceae	0.000195913797928911
A3_V_PI	V	Belvedere	A3_BE	Bacteria	Chloroflexi	Anaerolineae	Caldilineales	Caldilineaceae	0.000365249152100183
A3_A_IZ	A	Merkur	A3_IZ	Bacteria	Chloroflexi	Anaerolineae	Caldilineales	Caldilineaceae	0.000219587176108915
A3_P_IZ	P	Merkur	A3_IZ	Bacteria	Chloroflexi	Anaerolineae	Caldilineales	Caldilineaceae	0.000980181946273777
A3_R_IZ	R	Merkur	A3_IZ	Bacteria	Chloroflexi	Anaerolineae	Caldilineales	Caldilineaceae	0.0031496062992126
A3_V_IZ	V	Merkur	A3_IZ	Bacteria	Chloroflexi	Anaerolineae	Caldilineales	Caldilineaceae	0.00665864858954734
SE_PI_1	SE	Belvedere		Bacteria	Calditrichota	Calditrichia	Calditrichales	Calditrichaceae	0.00361641598988499
SW_PI_2	SW	Belvedere		Bacteria	Calditrichota	Calditrichia	Calditrichales	Calditrichaceae	8.38307289920193e-06
SE_IZ_1	SE	Merkur		Bacteria	Calditrichota	Calditrichia	Calditrichales	Calditrichaceae	0.00210196798288924
A1_P_PI	P	Belvedere	A1_BE	Bacteria	Calditrichota	Calditrichia	Calditrichales	Calditrichaceae	0.0013168110011624
A1_V_PI	V	Belvedere	A1_BE	Bacteria	Calditrichota	Calditrichia	Calditrichales	Calditrichaceae	1.59708691346983e-05
A1_P_IZ	P	Merkur	A1_IZ	Bacteria	Calditrichota	Calditrichia	Calditrichales	Calditrichaceae	0.000494697193244346
A1_V_IZ	V	Merkur	A1_IZ	Bacteria	Calditrichota	Calditrichia	Calditrichales	Calditrichaceae	1.36536479133813e-05
A2_P_PI	P	Belvedere	A2_BE	Bacteria	Calditrichota	Calditrichia	Calditrichales	Calditrichaceae	0.00189513830184599
A2_R_PI	R	Belvedere	A2_BE	Bacteria	Calditrichota	Calditrichia	Calditrichales	Calditrichaceae	3.0438620521718e-05
A2_V_PI	V	Belvedere	A2_BE	Bacteria	Calditrichota	Calditrichia	Calditrichales	Calditrichaceae	6.41902084256068e-06
A2_A_IZ	A	Merkur	A2_IZ	Bacteria	Calditrichota	Calditrichia	Calditrichales	Calditrichaceae	2.21503566207416e-05
A2_P_IZ	P	Merkur	A2_IZ	Bacteria	Calditrichota	Calditrichia	Calditrichales	Calditrichaceae	9.34534022645628e-05
A2_V_IZ	V	Merkur	A2_IZ	Bacteria	Calditrichota	Calditrichia	Calditrichales	Calditrichaceae	6.09873857757087e-05
A3_P_PI	P	Belvedere	A3_BE	Bacteria	Calditrichota	Calditrichia	Calditrichales	Calditrichaceae	0.00182037830771013
A3_V_PI	V	Belvedere	A3_BE	Bacteria	Calditrichota	Calditrichia	Calditrichales	Calditrichaceae	5.21784503000261e-05
A3_P_IZ	P	Merkur	A3_IZ	Bacteria	Calditrichota	Calditrichia	Calditrichales	Calditrichaceae	0.000153153429105278
A3_R_IZ	R	Merkur	A3_IZ	Bacteria	Calditrichota	Calditrichia	Calditrichales	Calditrichaceae	0.0031496062992126
A3_V_IZ	V	Merkur	A3_IZ	Bacteria	Calditrichota	Calditrichia	Calditrichales	Calditrichaceae	1.09337415263503e-05
SE_PI_1	SE	Belvedere		Bacteria	Firmicutes	Clostridia	Clostridiales	Caloramatoraceae	2.48893048168272e-06
SE_IZ_1	SE	Merkur		Bacteria	Firmicutes	Clostridia	Clostridiales	Caloramatoraceae	4.09740347541763e-06
A1_R_PI	R	Belvedere	A1_BE	Bacteria	Firmicutes	Clostridia	Clostridiales	Caloramatoraceae	4.28210508285873e-05
A1_V_PI	V	Belvedere	A1_BE	Bacteria	Firmicutes	Clostridia	Clostridiales	Caloramatoraceae	1.59708691346983e-05
A1_A_IZ	A	Merkur	A1_IZ	Bacteria	Firmicutes	Clostridia	Clostridiales	Caloramatoraceae	0.000110075585235195
A1_P_IZ	P	Merkur	A1_IZ	Bacteria	Firmicutes	Clostridia	Clostridiales	Caloramatoraceae	8.67889812709378e-06
A2_R_PI	R	Belvedere	A2_BE	Bacteria	Firmicutes	Clostridia	Clostridiales	Caloramatoraceae	3.0438620521718e-05
A2_R_IZ	R	Merkur	A2_IZ	Bacteria	Firmicutes	Clostridia	Clostridiales	Caloramatoraceae	0.000423325219599958
A3_A_IZ	A	Merkur	A3_IZ	Bacteria	Firmicutes	Clostridia	Clostridiales	Caloramatoraceae	4.39174352217831e-05
A3_P_IZ	P	Merkur	A3_IZ	Bacteria	Firmicutes	Clostridia	Clostridiales	Caloramatoraceae	1.02102286070185e-05
A3_V_IZ	V	Merkur	A3_IZ	Bacteria	Firmicutes	Clostridia	Clostridiales	Caloramatoraceae	1.09337415263503e-05
SE_PI_1	SE	Belvedere		Archaea	Aenigmarchaeota	Aenigmarchaeia	Aenigmarchaeales	Candidatus Aenigmarchaeum	9.95572192673086e-06
SE_IZ_1	SE	Merkur		Bacteria	Proteobacteria	Alphaproteobacteria	Rickettsiales	Candidatus Jidaibacter	6.14610521312644e-06
SW_IZ_2	SW	Merkur		Bacteria	Proteobacteria	Alphaproteobacteria	Rickettsiales	Candidatus Jidaibacter	4.57190927503235e-06
SE_PI_1	SE	Belvedere		Bacteria	Fibrobacterota	Fibrobacteria	Fibrobacterales	Candidatus Raymondbacteria	2.48893048168272e-05
SE_IZ_1	SE	Merkur		Bacteria	Fibrobacterota	Fibrobacteria	Fibrobacterales	Candidatus Raymondbacteria	3.07305260656322e-05
SW_PI_2	SW	Belvedere		Bacteria	Proteobacteria	Gammaproteobacteria	Cardiobacteriales	Cardiobacteriaceae	5.58871526613462e-06
SE_IZ_1	SE	Merkur		Bacteria	Proteobacteria	Gammaproteobacteria	Cardiobacteriales	Cardiobacteriaceae	2.04870173770881e-06
SW_IZ_2	SW	Merkur		Bacteria	Proteobacteria	Gammaproteobacteria	Cardiobacteriales	Cardiobacteriaceae	2.28595463751617e-06
A1_P_IZ	P	Merkur	A1_IZ	Bacteria	Proteobacteria	Gammaproteobacteria	Cardiobacteriales	Cardiobacteriaceae	4.33944906354689e-05
SE_PI_1	SE	Belvedere		Bacteria	Proteobacteria	Alphaproteobacteria	Caulobacterales	Caulobacteraceae	4.97786096336543e-06
SW_PI_2	SW	Belvedere		Bacteria	Proteobacteria	Alphaproteobacteria	Caulobacterales	Caulobacteraceae	1.95605034314712e-05
SE_IZ_1	SE	Merkur		Bacteria	Proteobacteria	Alphaproteobacteria	Caulobacterales	Caulobacteraceae	8.19480695083526e-06
SW_IZ_2	SW	Merkur		Bacteria	Proteobacteria	Alphaproteobacteria	Caulobacterales	Caulobacteraceae	6.85786391254852e-06
A1_P_PI	P	Belvedere	A1_BE	Bacteria	Proteobacteria	Alphaproteobacteria	Caulobacterales	Caulobacteraceae	8.5785732974749e-06
A1_R_PI	R	Belvedere	A1_BE	Bacteria	Proteobacteria	Alphaproteobacteria	Caulobacterales	Caulobacteraceae	8.56421016571747e-05
A1_V_PI	V	Belvedere	A1_BE	Bacteria	Proteobacteria	Alphaproteobacteria	Caulobacterales	Caulobacteraceae	1.59708691346983e-05
A1_A_IZ	A	Merkur	A1_IZ	Bacteria	Proteobacteria	Alphaproteobacteria	Caulobacterales	Caulobacteraceae	0.000122306205816883
A1_P_IZ	P	Merkur	A1_IZ	Bacteria	Proteobacteria	Alphaproteobacteria	Caulobacterales	Caulobacteraceae	6.07522868896565e-05
A1_V_IZ	V	Merkur	A1_IZ	Bacteria	Proteobacteria	Alphaproteobacteria	Caulobacterales	Caulobacteraceae	2.73072958267625e-05
A2_R_PI	R	Belvedere	A2_BE	Bacteria	Proteobacteria	Alphaproteobacteria	Caulobacterales	Caulobacteraceae	6.08772410434359e-05
A2_V_PI	V	Belvedere	A2_BE	Bacteria	Proteobacteria	Alphaproteobacteria	Caulobacterales	Caulobacteraceae	6.41902084256068e-06
A2_A_IZ	A	Merkur	A2_IZ	Bacteria	Proteobacteria	Alphaproteobacteria	Caulobacterales	Caulobacteraceae	4.43007132414832e-05
A2_P_IZ	P	Merkur	A2_IZ	Bacteria	Proteobacteria	Alphaproteobacteria	Caulobacterales	Caulobacteraceae	1.12144082717475e-05
A2_R_IZ	R	Merkur	A2_IZ	Bacteria	Proteobacteria	Alphaproteobacteria	Caulobacterales	Caulobacteraceae	0.000317493914699968
A2_V_IZ	V	Merkur	A2_IZ	Bacteria	Proteobacteria	Alphaproteobacteria	Caulobacterales	Caulobacteraceae	1.01645642959515e-05
A3_P_PI	P	Belvedere	A3_BE	Bacteria	Proteobacteria	Alphaproteobacteria	Caulobacterales	Caulobacteraceae	1.65488937064557e-05
A3_V_PI	V	Belvedere	A3_BE	Bacteria	Proteobacteria	Alphaproteobacteria	Caulobacterales	Caulobacteraceae	0.000156535350900078
A3_A_IZ	A	Merkur	A3_IZ	Bacteria	Proteobacteria	Alphaproteobacteria	Caulobacterales	Caulobacteraceae	0.000483091787439614
A3_P_IZ	P	Merkur	A3_IZ	Bacteria	Proteobacteria	Alphaproteobacteria	Caulobacterales	Caulobacteraceae	2.0420457214037e-05
A3_V_IZ	V	Merkur	A3_IZ	Bacteria	Proteobacteria	Alphaproteobacteria	Caulobacterales	Caulobacteraceae	3.2801224579051e-05
SE_PI_1	SE	Belvedere		Bacteria	Proteobacteria	Gammaproteobacteria	Enterobacterales	Celerinatantimonadaceae	0.00010951294119404
SE_IZ_1	SE	Merkur		Bacteria	Proteobacteria	Gammaproteobacteria	Enterobacterales	Celerinatantimonadaceae	2.04870173770881e-06
SE_PI_1	SE	Belvedere		Bacteria	Actinobacteriota	Actinobacteria	Micrococcales	Cellulomonadaceae	7.46679144504815e-06
SE_IZ_1	SE	Merkur		Bacteria	Actinobacteriota	Actinobacteria	Micrococcales	Cellulomonadaceae	6.14610521312644e-06
SE_PI_1	SE	Belvedere		Bacteria	Proteobacteria	Gammaproteobacteria	Pseudomonadales	Cellvibrionaceae	0.00814129160558416
SW_PI_2	SW	Belvedere		Bacteria	Proteobacteria	Gammaproteobacteria	Pseudomonadales	Cellvibrionaceae	0.000558871526613462
SE_IZ_1	SE	Merkur		Bacteria	Proteobacteria	Gammaproteobacteria	Pseudomonadales	Cellvibrionaceae	0.00714996906460376
SW_IZ_2	SW	Merkur		Bacteria	Proteobacteria	Gammaproteobacteria	Pseudomonadales	Cellvibrionaceae	0.000640067298504529
A1_P_PI	P	Belvedere	A1_BE	Bacteria	Proteobacteria	Gammaproteobacteria	Pseudomonadales	Cellvibrionaceae	0.00599642273493495
A1_R_PI	R	Belvedere	A1_BE	Bacteria	Proteobacteria	Gammaproteobacteria	Pseudomonadales	Cellvibrionaceae	0.000385389457457286
A1_V_PI	V	Belvedere	A1_BE	Bacteria	Proteobacteria	Gammaproteobacteria	Pseudomonadales	Cellvibrionaceae	0.000686747372792027
A1_A_IZ	A	Merkur	A1_IZ	Bacteria	Proteobacteria	Gammaproteobacteria	Pseudomonadales	Cellvibrionaceae	0.00754629289890169
A1_P_IZ	P	Merkur	A1_IZ	Bacteria	Proteobacteria	Gammaproteobacteria	Pseudomonadales	Cellvibrionaceae	0.00150144937598722
A1_V_IZ	V	Merkur	A1_IZ	Bacteria	Proteobacteria	Gammaproteobacteria	Pseudomonadales	Cellvibrionaceae	0.0186850171694623
A2_P_PI	P	Belvedere	A2_BE	Bacteria	Proteobacteria	Gammaproteobacteria	Pseudomonadales	Cellvibrionaceae	0.0105176243930249
A2_R_PI	R	Belvedere	A2_BE	Bacteria	Proteobacteria	Gammaproteobacteria	Pseudomonadales	Cellvibrionaceae	0.000395702066782333
A2_V_PI	V	Belvedere	A2_BE	Bacteria	Proteobacteria	Gammaproteobacteria	Pseudomonadales	Cellvibrionaceae	0.00140576556452079
A2_A_IZ	A	Merkur	A2_IZ	Bacteria	Proteobacteria	Gammaproteobacteria	Pseudomonadales	Cellvibrionaceae	0.00358835777256014
A2_P_IZ	P	Merkur	A2_IZ	Bacteria	Proteobacteria	Gammaproteobacteria	Pseudomonadales	Cellvibrionaceae	0.000242978845887863
A2_R_IZ	R	Merkur	A2_IZ	Bacteria	Proteobacteria	Gammaproteobacteria	Pseudomonadales	Cellvibrionaceae	0.00116414435389988
A2_V_IZ	V	Merkur	A2_IZ	Bacteria	Proteobacteria	Gammaproteobacteria	Pseudomonadales	Cellvibrionaceae	0.0162429737449304
A3_P_PI	P	Belvedere	A3_BE	Bacteria	Proteobacteria	Gammaproteobacteria	Pseudomonadales	Cellvibrionaceae	0.0114187366574544
A3_R_PI	R	Belvedere	A3_BE	Bacteria	Proteobacteria	Gammaproteobacteria	Pseudomonadales	Cellvibrionaceae	0.000503778337531486
A3_V_PI	V	Belvedere	A3_BE	Bacteria	Proteobacteria	Gammaproteobacteria	Pseudomonadales	Cellvibrionaceae	0.00636577093660318
A3_A_IZ	A	Merkur	A3_IZ	Bacteria	Proteobacteria	Gammaproteobacteria	Pseudomonadales	Cellvibrionaceae	0.00329380764163373
A3_P_IZ	P	Merkur	A3_IZ	Bacteria	Proteobacteria	Gammaproteobacteria	Pseudomonadales	Cellvibrionaceae	0.00335916521170909
A3_R_IZ	R	Merkur	A3_IZ	Bacteria	Proteobacteria	Gammaproteobacteria	Pseudomonadales	Cellvibrionaceae	0.00393700787401575
A3_V_IZ	V	Merkur	A3_IZ	Bacteria	Proteobacteria	Gammaproteobacteria	Pseudomonadales	Cellvibrionaceae	0.00545593702164881
SE_PI_1	SE	Belvedere		Bacteria	Fibrobacterota	Chitinivibrionia	Chitinivibrionales	Chitinivibrionaceae	0.0004032067380326
SW_PI_2	SW	Belvedere		Bacteria	Fibrobacterota	Chitinivibrionia	Chitinivibrionales	Chitinivibrionaceae	8.38307289920193e-06
SE_IZ_1	SE	Merkur		Bacteria	Fibrobacterota	Chitinivibrionia	Chitinivibrionales	Chitinivibrionaceae	0.000438422171869686
SW_IZ_2	SW	Merkur		Bacteria	Fibrobacterota	Chitinivibrionia	Chitinivibrionales	Chitinivibrionaceae	1.3715727825097e-05
A1_V_PI	V	Belvedere	A1_BE	Bacteria	Fibrobacterota	Chitinivibrionia	Chitinivibrionales	Chitinivibrionaceae	3.19417382693966e-05
A1_P_IZ	P	Merkur	A1_IZ	Bacteria	Fibrobacterota	Chitinivibrionia	Chitinivibrionales	Chitinivibrionaceae	8.67889812709378e-06
A2_P_IZ	P	Merkur	A2_IZ	Bacteria	Fibrobacterota	Chitinivibrionia	Chitinivibrionales	Chitinivibrionaceae	3.73813609058251e-06
A2_V_IZ	V	Merkur	A2_IZ	Bacteria	Fibrobacterota	Chitinivibrionia	Chitinivibrionales	Chitinivibrionaceae	1.01645642959515e-05
SE_PI_1	SE	Belvedere		Bacteria	Bacteroidota	Bacteroidia	Chitinophagales	Chitinophagaceae	0.000116979732639088
SW_PI_2	SW	Belvedere		Bacteria	Bacteroidota	Bacteroidia	Chitinophagales	Chitinophagaceae	2.79435763306731e-06
SE_IZ_1	SE	Merkur		Bacteria	Bacteroidota	Bacteroidia	Chitinophagales	Chitinophagaceae	1.22922104262529e-05
A1_P_PI	P	Belvedere	A1_BE	Bacteria	Bacteroidota	Bacteroidia	Chitinophagales	Chitinophagaceae	0.000145835746057073
A1_A_IZ	A	Merkur	A1_IZ	Bacteria	Bacteroidota	Bacteroidia	Chitinophagales	Chitinophagaceae	1.22306205816883e-05
A1_P_IZ	P	Merkur	A1_IZ	Bacteria	Bacteroidota	Bacteroidia	Chitinophagales	Chitinophagaceae	4.33944906354689e-05
A1_V_IZ	V	Merkur	A1_IZ	Bacteria	Bacteroidota	Bacteroidia	Chitinophagales	Chitinophagaceae	6.82682395669063e-06
A2_P_PI	P	Belvedere	A2_BE	Bacteria	Bacteroidota	Bacteroidia	Chitinophagales	Chitinophagaceae	0.000338136709457998
A2_V_PI	V	Belvedere	A2_BE	Bacteria	Bacteroidota	Bacteroidia	Chitinophagales	Chitinophagaceae	3.20951042128034e-05
A2_A_IZ	A	Merkur	A2_IZ	Bacteria	Bacteroidota	Bacteroidia	Chitinophagales	Chitinophagaceae	0.000199353209586674
A2_V_IZ	V	Merkur	A2_IZ	Bacteria	Bacteroidota	Bacteroidia	Chitinophagales	Chitinophagaceae	1.01645642959515e-05
A3_P_PI	P	Belvedere	A3_BE	Bacteria	Bacteroidota	Bacteroidia	Chitinophagales	Chitinophagaceae	0.000110325958043038
A3_P_IZ	P	Merkur	A3_IZ	Bacteria	Bacteroidota	Bacteroidia	Chitinophagales	Chitinophagaceae	2.0420457214037e-05
A3_R_IZ	R	Merkur	A3_IZ	Bacteria	Bacteroidota	Bacteroidia	Chitinophagales	Chitinophagaceae	0.00078740157480315
SE_PI_1	SE	Belvedere		Bacteria	Verrucomicrobiota	Chlamydiae	Chlamydiales	Chlamydiaceae	8.21347058955296e-05
SE_IZ_1	SE	Merkur		Bacteria	Verrucomicrobiota	Chlamydiae	Chlamydiales	Chlamydiaceae	4.30227364918851e-05
SW_IZ_2	SW	Merkur		Bacteria	Verrucomicrobiota	Chlamydiae	Chlamydiales	Chlamydiaceae	2.28595463751617e-06
A1_V_PI	V	Belvedere	A1_BE	Bacteria	Verrucomicrobiota	Chlamydiae	Chlamydiales	Chlamydiaceae	1.59708691346983e-05
A1_P_IZ	P	Merkur	A1_IZ	Bacteria	Verrucomicrobiota	Chlamydiae	Chlamydiales	Chlamydiaceae	1.73577962541876e-05
A2_V_PI	V	Belvedere	A2_BE	Bacteria	Verrucomicrobiota	Chlamydiae	Chlamydiales	Chlamydiaceae	1.28380416851214e-05
A3_P_PI	P	Belvedere	A3_BE	Bacteria	Verrucomicrobiota	Chlamydiae	Chlamydiales	Chlamydiaceae	3.30977874129114e-05
SE_PI_1	SE	Belvedere		Bacteria	Firmicutes	Clostridia	Christensenellales	Christensenellaceae	0.000107024010712357
SE_IZ_1	SE	Merkur		Bacteria	Firmicutes	Clostridia	Christensenellales	Christensenellaceae	0.000338035786721954
A2_P_IZ	P	Merkur	A2_IZ	Bacteria	Firmicutes	Clostridia	Christensenellales	Christensenellaceae	9.71915383551454e-05
A3_P_IZ	P	Merkur	A3_IZ	Bacteria	Firmicutes	Clostridia	Christensenellales	Christensenellaceae	1.02102286070185e-05
SE_PI_1	SE	Belvedere		Bacteria	Proteobacteria	Gammaproteobacteria	Chromatiales	Chromatiaceae	0.00616756973360977
SW_PI_2	SW	Belvedere		Bacteria	Proteobacteria	Gammaproteobacteria	Chromatiales	Chromatiaceae	2.79435763306731e-06
SE_IZ_1	SE	Merkur		Bacteria	Proteobacteria	Gammaproteobacteria	Chromatiales	Chromatiaceae	0.00766419320076867
SW_IZ_2	SW	Merkur		Bacteria	Proteobacteria	Gammaproteobacteria	Chromatiales	Chromatiaceae	2.28595463751617e-06
A1_P_PI	P	Belvedere	A1_BE	Bacteria	Proteobacteria	Gammaproteobacteria	Chromatiales	Chromatiaceae	0.000188728612544448
A1_R_PI	R	Belvedere	A1_BE	Bacteria	Proteobacteria	Gammaproteobacteria	Chromatiales	Chromatiaceae	4.28210508285873e-05
A1_V_PI	V	Belvedere	A1_BE	Bacteria	Proteobacteria	Gammaproteobacteria	Chromatiales	Chromatiaceae	4.79126074040949e-05
A1_P_IZ	P	Merkur	A1_IZ	Bacteria	Proteobacteria	Gammaproteobacteria	Chromatiales	Chromatiaceae	7.81100831438441e-05
A2_P_PI	P	Belvedere	A2_BE	Bacteria	Proteobacteria	Gammaproteobacteria	Chromatiales	Chromatiaceae	0.000239841154382999
A2_R_PI	R	Belvedere	A2_BE	Bacteria	Proteobacteria	Gammaproteobacteria	Chromatiales	Chromatiaceae	6.08772410434359e-05
A2_V_PI	V	Belvedere	A2_BE	Bacteria	Proteobacteria	Gammaproteobacteria	Chromatiales	Chromatiaceae	1.9257062527682e-05
A2_A_IZ	A	Merkur	A2_IZ	Bacteria	Proteobacteria	Gammaproteobacteria	Chromatiales	Chromatiaceae	6.64510698622248e-05
A2_P_IZ	P	Merkur	A2_IZ	Bacteria	Proteobacteria	Gammaproteobacteria	Chromatiales	Chromatiaceae	1.12144082717475e-05
A2_V_IZ	V	Merkur	A2_IZ	Bacteria	Proteobacteria	Gammaproteobacteria	Chromatiales	Chromatiaceae	2.03291285919029e-05
A3_P_PI	P	Belvedere	A3_BE	Bacteria	Proteobacteria	Gammaproteobacteria	Chromatiales	Chromatiaceae	0.00060679276923671
A3_V_PI	V	Belvedere	A3_BE	Bacteria	Proteobacteria	Gammaproteobacteria	Chromatiales	Chromatiaceae	0.000156535350900078
A3_P_IZ	P	Merkur	A3_IZ	Bacteria	Proteobacteria	Gammaproteobacteria	Chromatiales	Chromatiaceae	2.0420457214037e-05
A3_R_IZ	R	Merkur	A3_IZ	Bacteria	Proteobacteria	Gammaproteobacteria	Chromatiales	Chromatiaceae	0.00078740157480315
A3_V_IZ	V	Merkur	A3_IZ	Bacteria	Proteobacteria	Gammaproteobacteria	Chromatiales	Chromatiaceae	1.09337415263503e-05
SW_IZ_2	SW	Merkur		Bacteria	Cyanobacteria	Cyanobacteriia	Cyanobacteriales	Chroococcidiopsaceae	2.28595463751617e-06
A1_P_PI	P	Belvedere	A1_BE	Bacteria	Cyanobacteria	Cyanobacteriia	Cyanobacteriales	Chroococcidiopsaceae	3.43142931898996e-05
A1_A_IZ	A	Merkur	A1_IZ	Bacteria	Cyanobacteria	Cyanobacteriia	Cyanobacteriales	Chroococcidiopsaceae	2.44612411633766e-05
A1_P_IZ	P	Merkur	A1_IZ	Bacteria	Cyanobacteria	Cyanobacteriia	Cyanobacteriales	Chroococcidiopsaceae	0.000112825675652219
A1_V_IZ	V	Merkur	A1_IZ	Bacteria	Cyanobacteria	Cyanobacteriia	Cyanobacteriales	Chroococcidiopsaceae	3.41341197834531e-05
A3_V_IZ	V	Merkur	A3_IZ	Bacteria	Cyanobacteria	Cyanobacteriia	Cyanobacteriales	Chroococcidiopsaceae	1.09337415263503e-05
SE_PI_1	SE	Belvedere		Bacteria	Proteobacteria	Alphaproteobacteria	SAR11 clade	Clade I	7.46679144504815e-05
SW_PI_2	SW	Belvedere		Bacteria	Proteobacteria	Alphaproteobacteria	SAR11 clade	Clade I	0.164724588111685
SE_IZ_1	SE	Merkur		Bacteria	Proteobacteria	Alphaproteobacteria	SAR11 clade	Clade I	2.45844208525058e-05
SW_IZ_2	SW	Merkur		Bacteria	Proteobacteria	Alphaproteobacteria	SAR11 clade	Clade I	0.154816277825783
A1_P_PI	P	Belvedere	A1_BE	Bacteria	Proteobacteria	Alphaproteobacteria	SAR11 clade	Clade I	0.00114095024856416
A1_V_PI	V	Belvedere	A1_BE	Bacteria	Proteobacteria	Alphaproteobacteria	SAR11 clade	Clade I	0.000159708691346983
A1_P_IZ	P	Merkur	A1_IZ	Bacteria	Proteobacteria	Alphaproteobacteria	SAR11 clade	Clade I	1.73577962541876e-05
A1_R_IZ	R	Merkur	A1_IZ	Bacteria	Proteobacteria	Alphaproteobacteria	SAR11 clade	Clade I	0.0451127819548872
A1_V_IZ	V	Merkur	A1_IZ	Bacteria	Proteobacteria	Alphaproteobacteria	SAR11 clade	Clade I	8.87487114369782e-05
A2_P_PI	P	Belvedere	A2_BE	Bacteria	Proteobacteria	Alphaproteobacteria	SAR11 clade	Clade I	0.000349932176066998
A2_V_PI	V	Belvedere	A2_BE	Bacteria	Proteobacteria	Alphaproteobacteria	SAR11 clade	Clade I	0.000250341812859866
A2_A_IZ	A	Merkur	A2_IZ	Bacteria	Proteobacteria	Alphaproteobacteria	SAR11 clade	Clade I	6.64510698622248e-05
A2_P_IZ	P	Merkur	A2_IZ	Bacteria	Proteobacteria	Alphaproteobacteria	SAR11 clade	Clade I	2.99050887246601e-05
A2_R_IZ	R	Merkur	A2_IZ	Bacteria	Proteobacteria	Alphaproteobacteria	SAR11 clade	Clade I	0.00412742089109959
A2_V_IZ	V	Merkur	A2_IZ	Bacteria	Proteobacteria	Alphaproteobacteria	SAR11 clade	Clade I	2.03291285919029e-05
A3_P_PI	P	Belvedere	A3_BE	Bacteria	Proteobacteria	Alphaproteobacteria	SAR11 clade	Clade I	7.72281706301267e-05
A3_R_PI	R	Belvedere	A3_BE	Bacteria	Proteobacteria	Alphaproteobacteria	SAR11 clade	Clade I	5.59753708368318e-05
A3_V_PI	V	Belvedere	A3_BE	Bacteria	Proteobacteria	Alphaproteobacteria	SAR11 clade	Clade I	0.000156535350900078
A3_P_IZ	P	Merkur	A3_IZ	Bacteria	Proteobacteria	Alphaproteobacteria	SAR11 clade	Clade I	0.000571772801993037
A3_V_IZ	V	Merkur	A3_IZ	Bacteria	Proteobacteria	Alphaproteobacteria	SAR11 clade	Clade I	1.09337415263503e-05
SE_PI_1	SE	Belvedere		Bacteria	Proteobacteria	Alphaproteobacteria	SAR11 clade	Clade II	4.97786096336543e-06
SW_PI_2	SW	Belvedere		Bacteria	Proteobacteria	Alphaproteobacteria	SAR11 clade	Clade II	0.0203065969195001
SE_IZ_1	SE	Merkur		Bacteria	Proteobacteria	Alphaproteobacteria	SAR11 clade	Clade II	6.14610521312644e-06
SW_IZ_2	SW	Merkur		Bacteria	Proteobacteria	Alphaproteobacteria	SAR11 clade	Clade II	0.016465731254029
A1_P_PI	P	Belvedere	A1_BE	Bacteria	Proteobacteria	Alphaproteobacteria	SAR11 clade	Clade II	0.000115810739515911
A1_V_PI	V	Belvedere	A1_BE	Bacteria	Proteobacteria	Alphaproteobacteria	SAR11 clade	Clade II	0.000255533906155173
A1_R_IZ	R	Merkur	A1_IZ	Bacteria	Proteobacteria	Alphaproteobacteria	SAR11 clade	Clade II	0.0037593984962406
A1_V_IZ	V	Merkur	A1_IZ	Bacteria	Proteobacteria	Alphaproteobacteria	SAR11 clade	Clade II	1.36536479133813e-05
A2_V_PI	V	Belvedere	A2_BE	Bacteria	Proteobacteria	Alphaproteobacteria	SAR11 clade	Clade II	1.9257062527682e-05
A2_P_IZ	P	Merkur	A2_IZ	Bacteria	Proteobacteria	Alphaproteobacteria	SAR11 clade	Clade II	2.24288165434951e-05
A2_R_IZ	R	Merkur	A2_IZ	Bacteria	Proteobacteria	Alphaproteobacteria	SAR11 clade	Clade II	0.00169330087839983
A3_P_PI	P	Belvedere	A3_BE	Bacteria	Proteobacteria	Alphaproteobacteria	SAR11 clade	Clade II	1.65488937064557e-05
A3_V_PI	V	Belvedere	A3_BE	Bacteria	Proteobacteria	Alphaproteobacteria	SAR11 clade	Clade II	5.21784503000261e-05
A3_P_IZ	P	Merkur	A3_IZ	Bacteria	Proteobacteria	Alphaproteobacteria	SAR11 clade	Clade II	8.16818288561481e-05
A3_R_IZ	R	Merkur	A3_IZ	Bacteria	Proteobacteria	Alphaproteobacteria	SAR11 clade	Clade II	0.00078740157480315
SW_PI_2	SW	Belvedere		Bacteria	Proteobacteria	Alphaproteobacteria	SAR11 clade	Clade III	0.000542105380815058
SW_IZ_2	SW	Merkur		Bacteria	Proteobacteria	Alphaproteobacteria	SAR11 clade	Clade III	0.000578346523291592
A1_P_PI	P	Belvedere	A1_BE	Bacteria	Proteobacteria	Alphaproteobacteria	SAR11 clade	Clade III	7.72071596772741e-05
A1_V_PI	V	Belvedere	A1_BE	Bacteria	Proteobacteria	Alphaproteobacteria	SAR11 clade	Clade III	0.000127766953077586
A2_P_IZ	P	Merkur	A2_IZ	Bacteria	Proteobacteria	Alphaproteobacteria	SAR11 clade	Clade III	1.86906804529126e-05
A2_R_IZ	R	Merkur	A2_IZ	Bacteria	Proteobacteria	Alphaproteobacteria	SAR11 clade	Clade III	0.000740819134299926
A2_V_IZ	V	Merkur	A2_IZ	Bacteria	Proteobacteria	Alphaproteobacteria	SAR11 clade	Clade III	1.01645642959515e-05
A3_V_PI	V	Belvedere	A3_BE	Bacteria	Proteobacteria	Alphaproteobacteria	SAR11 clade	Clade III	5.21784503000261e-05
SW_PI_2	SW	Belvedere		Bacteria	Proteobacteria	Alphaproteobacteria	SAR11 clade	Clade IV	0.0195493260009389
SE_IZ_1	SE	Merkur		Bacteria	Proteobacteria	Alphaproteobacteria	SAR11 clade	Clade IV	4.09740347541763e-06
SW_IZ_2	SW	Merkur		Bacteria	Proteobacteria	Alphaproteobacteria	SAR11 clade	Clade IV	0.019791795251615
A1_P_PI	P	Belvedere	A1_BE	Bacteria	Proteobacteria	Alphaproteobacteria	SAR11 clade	Clade IV	0.000124389312813386
A1_V_PI	V	Belvedere	A1_BE	Bacteria	Proteobacteria	Alphaproteobacteria	SAR11 clade	Clade IV	1.59708691346983e-05
A1_P_IZ	P	Merkur	A1_IZ	Bacteria	Proteobacteria	Alphaproteobacteria	SAR11 clade	Clade IV	3.47155925083751e-05
A1_R_IZ	R	Merkur	A1_IZ	Bacteria	Proteobacteria	Alphaproteobacteria	SAR11 clade	Clade IV	0.0050125313283208
A1_V_IZ	V	Merkur	A1_IZ	Bacteria	Proteobacteria	Alphaproteobacteria	SAR11 clade	Clade IV	4.09609437401438e-05
A2_P_PI	P	Belvedere	A2_BE	Bacteria	Proteobacteria	Alphaproteobacteria	SAR11 clade	Clade IV	0.000121886488292999
A2_V_PI	V	Belvedere	A2_BE	Bacteria	Proteobacteria	Alphaproteobacteria	SAR11 clade	Clade IV	1.9257062527682e-05
A2_R_IZ	R	Merkur	A2_IZ	Bacteria	Proteobacteria	Alphaproteobacteria	SAR11 clade	Clade IV	0.000317493914699968
A3_P_PI	P	Belvedere	A3_BE	Bacteria	Proteobacteria	Alphaproteobacteria	SAR11 clade	Clade IV	1.10325958043038e-05
A3_P_IZ	P	Merkur	A3_IZ	Bacteria	Proteobacteria	Alphaproteobacteria	SAR11 clade	Clade IV	5.10511430350926e-05
SE_PI_1	SE	Belvedere		Bacteria	Firmicutes	Clostridia	Clostridiales	Clostridiaceae	0.000164269411791059
SW_PI_2	SW	Belvedere		Bacteria	Firmicutes	Clostridia	Clostridiales	Clostridiaceae	8.38307289920193e-06
SE_IZ_1	SE	Merkur		Bacteria	Firmicutes	Clostridia	Clostridiales	Clostridiaceae	0.000147506525115035
SW_IZ_2	SW	Merkur		Bacteria	Firmicutes	Clostridia	Clostridiales	Clostridiaceae	1.14297731875809e-05
A1_P_PI	P	Belvedere	A1_BE	Bacteria	Firmicutes	Clostridia	Clostridiales	Clostridiaceae	0.00040319294498132
A1_R_PI	R	Belvedere	A1_BE	Bacteria	Firmicutes	Clostridia	Clostridiales	Clostridiaceae	8.56421016571747e-05
A1_V_PI	V	Belvedere	A1_BE	Bacteria	Firmicutes	Clostridia	Clostridiales	Clostridiaceae	4.79126074040949e-05
A1_A_IZ	A	Merkur	A1_IZ	Bacteria	Firmicutes	Clostridia	Clostridiales	Clostridiaceae	0.000207920549888701
A1_P_IZ	P	Merkur	A1_IZ	Bacteria	Firmicutes	Clostridia	Clostridiales	Clostridiaceae	2.60366943812814e-05
A2_P_PI	P	Belvedere	A2_BE	Bacteria	Firmicutes	Clostridia	Clostridiales	Clostridiaceae	7.86364440599996e-06
A2_R_PI	R	Belvedere	A2_BE	Bacteria	Firmicutes	Clostridia	Clostridiales	Clostridiaceae	6.08772410434359e-05
A2_V_PI	V	Belvedere	A2_BE	Bacteria	Firmicutes	Clostridia	Clostridiales	Clostridiaceae	1.28380416851214e-05
A2_R_IZ	R	Merkur	A2_IZ	Bacteria	Firmicutes	Clostridia	Clostridiales	Clostridiaceae	0.000846650439199915
A2_V_IZ	V	Merkur	A2_IZ	Bacteria	Firmicutes	Clostridia	Clostridiales	Clostridiaceae	4.06582571838058e-05
A3_P_PI	P	Belvedere	A3_BE	Bacteria	Firmicutes	Clostridia	Clostridiales	Clostridiaceae	3.30977874129114e-05
A3_R_PI	R	Belvedere	A3_BE	Bacteria	Firmicutes	Clostridia	Clostridiales	Clostridiaceae	0.000167926112510495
A3_V_PI	V	Belvedere	A3_BE	Bacteria	Firmicutes	Clostridia	Clostridiales	Clostridiaceae	5.21784503000261e-05
A3_A_IZ	A	Merkur	A3_IZ	Bacteria	Firmicutes	Clostridia	Clostridiales	Clostridiaceae	0.000175669740887132
A3_P_IZ	P	Merkur	A3_IZ	Bacteria	Firmicutes	Clostridia	Clostridiales	Clostridiaceae	2.0420457214037e-05
A3_V_IZ	V	Merkur	A3_IZ	Bacteria	Firmicutes	Clostridia	Clostridiales	Clostridiaceae	2.18674830527006e-05
SE_PI_1	SE	Belvedere		Bacteria	Cyanobacteria	Cyanobacteriia	Cyanobacteriales	Coleofasciculaceae	0.000156802620346011
A1_P_PI	P	Belvedere	A1_BE	Bacteria	Cyanobacteria	Cyanobacteriia	Cyanobacteriales	Coleofasciculaceae	0.00345287575223365
A1_A_IZ	A	Merkur	A1_IZ	Bacteria	Cyanobacteria	Cyanobacteriia	Cyanobacteriales	Coleofasciculaceae	1.22306205816883e-05
A1_P_IZ	P	Merkur	A1_IZ	Bacteria	Cyanobacteria	Cyanobacteriia	Cyanobacteriales	Coleofasciculaceae	0.000199614656923157
A2_P_PI	P	Belvedere	A2_BE	Bacteria	Cyanobacteria	Cyanobacteriia	Cyanobacteriales	Coleofasciculaceae	0.00188334283523699
A3_P_PI	P	Belvedere	A3_BE	Bacteria	Cyanobacteria	Cyanobacteriia	Cyanobacteriales	Coleofasciculaceae	0.0018920901804381
A3_P_IZ	P	Merkur	A3_IZ	Bacteria	Cyanobacteria	Cyanobacteriia	Cyanobacteriales	Coleofasciculaceae	2.0420457214037e-05
A3_R_IZ	R	Merkur	A3_IZ	Bacteria	Cyanobacteria	Cyanobacteriia	Cyanobacteriales	Coleofasciculaceae	0.0015748031496063
A3_V_IZ	V	Merkur	A3_IZ	Bacteria	Cyanobacteria	Cyanobacteriia	Cyanobacteriales	Coleofasciculaceae	0.00104963918652963
SE_PI_1	SE	Belvedere		Bacteria	Proteobacteria	Gammaproteobacteria	Enterobacterales	Colwelliaceae	0.0397382640705462
SW_PI_2	SW	Belvedere		Bacteria	Proteobacteria	Gammaproteobacteria	Enterobacterales	Colwelliaceae	0.00051975051975052
SE_IZ_1	SE	Merkur		Bacteria	Proteobacteria	Gammaproteobacteria	Enterobacterales	Colwelliaceae	0.0193561340178729
SW_IZ_2	SW	Merkur		Bacteria	Proteobacteria	Gammaproteobacteria	Enterobacterales	Colwelliaceae	0.000576060568654076
A1_P_PI	P	Belvedere	A1_BE	Bacteria	Proteobacteria	Gammaproteobacteria	Enterobacterales	Colwelliaceae	0.00294673992768263
A1_R_PI	R	Belvedere	A1_BE	Bacteria	Proteobacteria	Gammaproteobacteria	Enterobacterales	Colwelliaceae	0.000471031559114461
A1_V_PI	V	Belvedere	A1_BE	Bacteria	Proteobacteria	Gammaproteobacteria	Enterobacterales	Colwelliaceae	0.000223592167885776
A1_A_IZ	A	Merkur	A1_IZ	Bacteria	Proteobacteria	Gammaproteobacteria	Enterobacterales	Colwelliaceae	0.00014676744698026
A1_P_IZ	P	Merkur	A1_IZ	Bacteria	Proteobacteria	Gammaproteobacteria	Enterobacterales	Colwelliaceae	0.000373192619465033
A1_V_IZ	V	Merkur	A1_IZ	Bacteria	Proteobacteria	Gammaproteobacteria	Enterobacterales	Colwelliaceae	0.000395955789488056
A2_P_PI	P	Belvedere	A2_BE	Bacteria	Proteobacteria	Gammaproteobacteria	Enterobacterales	Colwelliaceae	0.00130143314919299
A2_R_PI	R	Belvedere	A2_BE	Bacteria	Proteobacteria	Gammaproteobacteria	Enterobacterales	Colwelliaceae	0.00015219310260859
A2_V_PI	V	Belvedere	A2_BE	Bacteria	Proteobacteria	Gammaproteobacteria	Enterobacterales	Colwelliaceae	9.62853126384101e-05
A2_A_IZ	A	Merkur	A2_IZ	Bacteria	Proteobacteria	Gammaproteobacteria	Enterobacterales	Colwelliaceae	0.000996766047933372
A2_P_IZ	P	Merkur	A2_IZ	Bacteria	Proteobacteria	Gammaproteobacteria	Enterobacterales	Colwelliaceae	0.000194383076710291
A2_R_IZ	R	Merkur	A2_IZ	Bacteria	Proteobacteria	Gammaproteobacteria	Enterobacterales	Colwelliaceae	0.000317493914699968
A2_V_IZ	V	Merkur	A2_IZ	Bacteria	Proteobacteria	Gammaproteobacteria	Enterobacterales	Colwelliaceae	0.000132139335847369
A3_P_PI	P	Belvedere	A3_BE	Bacteria	Proteobacteria	Gammaproteobacteria	Enterobacterales	Colwelliaceae	0.00381176185038697
A3_R_PI	R	Belvedere	A3_BE	Bacteria	Proteobacteria	Gammaproteobacteria	Enterobacterales	Colwelliaceae	0.000391827595857823
A3_V_PI	V	Belvedere	A3_BE	Bacteria	Proteobacteria	Gammaproteobacteria	Enterobacterales	Colwelliaceae	0.000313070701800157
A3_A_IZ	A	Merkur	A3_IZ	Bacteria	Proteobacteria	Gammaproteobacteria	Enterobacterales	Colwelliaceae	4.39174352217831e-05
A3_P_IZ	P	Merkur	A3_IZ	Bacteria	Proteobacteria	Gammaproteobacteria	Enterobacterales	Colwelliaceae	0.000306306858210555
A3_R_IZ	R	Merkur	A3_IZ	Bacteria	Proteobacteria	Gammaproteobacteria	Enterobacterales	Colwelliaceae	0.0031496062992126
A3_V_IZ	V	Merkur	A3_IZ	Bacteria	Proteobacteria	Gammaproteobacteria	Enterobacterales	Colwelliaceae	0.000426415919527662
SE_PI_1	SE	Belvedere		Bacteria	Proteobacteria	Gammaproteobacteria	Burkholderiales	Comamonadaceae	1.24446524084136e-05
SW_PI_2	SW	Belvedere		Bacteria	Proteobacteria	Gammaproteobacteria	Burkholderiales	Comamonadaceae	1.39717881653366e-05
SE_IZ_1	SE	Merkur		Bacteria	Proteobacteria	Gammaproteobacteria	Burkholderiales	Comamonadaceae	3.07305260656322e-05
SW_IZ_2	SW	Merkur		Bacteria	Proteobacteria	Gammaproteobacteria	Burkholderiales	Comamonadaceae	6.85786391254852e-05
A1_V_PI	V	Belvedere	A1_BE	Bacteria	Proteobacteria	Gammaproteobacteria	Burkholderiales	Comamonadaceae	3.19417382693966e-05
A1_P_IZ	P	Merkur	A1_IZ	Bacteria	Proteobacteria	Gammaproteobacteria	Burkholderiales	Comamonadaceae	0.000121504573779313
A1_V_IZ	V	Merkur	A1_IZ	Bacteria	Proteobacteria	Gammaproteobacteria	Burkholderiales	Comamonadaceae	2.73072958267625e-05
A2_P_PI	P	Belvedere	A2_BE	Bacteria	Proteobacteria	Gammaproteobacteria	Burkholderiales	Comamonadaceae	3.93182220299998e-06
A2_V_PI	V	Belvedere	A2_BE	Bacteria	Proteobacteria	Gammaproteobacteria	Burkholderiales	Comamonadaceae	0.000179732583591699
A2_P_IZ	P	Merkur	A2_IZ	Bacteria	Proteobacteria	Gammaproteobacteria	Burkholderiales	Comamonadaceae	3.73813609058251e-06
A2_R_IZ	R	Merkur	A2_IZ	Bacteria	Proteobacteria	Gammaproteobacteria	Burkholderiales	Comamonadaceae	0.000211662609799979
A2_V_IZ	V	Merkur	A2_IZ	Bacteria	Proteobacteria	Gammaproteobacteria	Burkholderiales	Comamonadaceae	1.01645642959515e-05
A3_P_PI	P	Belvedere	A3_BE	Bacteria	Proteobacteria	Gammaproteobacteria	Burkholderiales	Comamonadaceae	5.51629790215191e-06
A3_R_PI	R	Belvedere	A3_BE	Bacteria	Proteobacteria	Gammaproteobacteria	Burkholderiales	Comamonadaceae	2.79876854184159e-05
A3_V_PI	V	Belvedere	A3_BE	Bacteria	Proteobacteria	Gammaproteobacteria	Burkholderiales	Comamonadaceae	5.21784503000261e-05
A3_R_IZ	R	Merkur	A3_IZ	Bacteria	Proteobacteria	Gammaproteobacteria	Burkholderiales	Comamonadaceae	0.0015748031496063
A3_V_IZ	V	Merkur	A3_IZ	Bacteria	Proteobacteria	Gammaproteobacteria	Burkholderiales	Comamonadaceae	1.09337415263503e-05
SE_PI_1	SE	Belvedere		Bacteria	Proteobacteria	Gammaproteobacteria	Competibacterales	Competibacteraceae	3.73339572252407e-05
SE_IZ_1	SE	Merkur		Bacteria	Proteobacteria	Gammaproteobacteria	Competibacterales	Competibacteraceae	1.63896139016705e-05
A1_P_PI	P	Belvedere	A1_BE	Bacteria	Proteobacteria	Gammaproteobacteria	Competibacterales	Competibacteraceae	4.28928664873745e-06
A2_P_PI	P	Belvedere	A2_BE	Bacteria	Proteobacteria	Gammaproteobacteria	Competibacterales	Competibacteraceae	3.93182220299998e-06
SW_PI_2	SW	Belvedere		Bacteria	Actinobacteriota	Coriobacteriia	Coriobacteriales	Coriobacteriaceae	5.58871526613462e-06
SE_IZ_1	SE	Merkur		Bacteria	Actinobacteriota	Coriobacteriia	Coriobacteriales	Coriobacteriaceae	2.04870173770881e-06
SW_IZ_2	SW	Merkur		Bacteria	Actinobacteriota	Coriobacteriia	Coriobacteriales	Coriobacteriaceae	6.85786391254852e-06
A2_V_IZ	V	Merkur	A2_IZ	Bacteria	Actinobacteriota	Coriobacteriia	Coriobacteriales	Coriobacteriaceae	1.01645642959515e-05
SE_IZ_1	SE	Merkur		Bacteria	Actinobacteriota	Actinobacteria	Corynebacteriales	Corynebacteriaceae	2.04870173770881e-06
SW_IZ_2	SW	Merkur		Bacteria	Actinobacteriota	Actinobacteria	Corynebacteriales	Corynebacteriaceae	2.28595463751617e-06
A1_V_PI	V	Belvedere	A1_BE	Bacteria	Actinobacteriota	Actinobacteria	Corynebacteriales	Corynebacteriaceae	1.59708691346983e-05
A1_A_IZ	A	Merkur	A1_IZ	Bacteria	Actinobacteriota	Actinobacteria	Corynebacteriales	Corynebacteriaceae	6.11531029084416e-05
A1_P_IZ	P	Merkur	A1_IZ	Bacteria	Actinobacteriota	Actinobacteria	Corynebacteriales	Corynebacteriaceae	8.67889812709378e-06
SE_PI_1	SE	Belvedere		Bacteria	Proteobacteria	Gammaproteobacteria	Coxiellales	Coxiellaceae	0.000116979732639088
SW_PI_2	SW	Belvedere		Bacteria	Proteobacteria	Gammaproteobacteria	Coxiellales	Coxiellaceae	0.000511367446851318
SE_IZ_1	SE	Merkur		Bacteria	Proteobacteria	Gammaproteobacteria	Coxiellales	Coxiellaceae	0.000106532490360858
SW_IZ_2	SW	Merkur		Bacteria	Proteobacteria	Gammaproteobacteria	Coxiellales	Coxiellaceae	0.000436617335765589
A1_P_PI	P	Belvedere	A1_BE	Bacteria	Proteobacteria	Gammaproteobacteria	Coxiellales	Coxiellaceae	0.000145835746057073
A1_V_PI	V	Belvedere	A1_BE	Bacteria	Proteobacteria	Gammaproteobacteria	Coxiellales	Coxiellaceae	3.19417382693966e-05
A1_P_IZ	P	Merkur	A1_IZ	Bacteria	Proteobacteria	Gammaproteobacteria	Coxiellales	Coxiellaceae	0.000702990748294596
A1_V_IZ	V	Merkur	A1_IZ	Bacteria	Proteobacteria	Gammaproteobacteria	Coxiellales	Coxiellaceae	2.04804718700719e-05
A2_P_PI	P	Belvedere	A2_BE	Bacteria	Proteobacteria	Gammaproteobacteria	Coxiellales	Coxiellaceae	0.000212318398961999
A2_P_IZ	P	Merkur	A2_IZ	Bacteria	Proteobacteria	Gammaproteobacteria	Coxiellales	Coxiellaceae	2.99050887246601e-05
A3_P_PI	P	Belvedere	A3_BE	Bacteria	Proteobacteria	Gammaproteobacteria	Coxiellales	Coxiellaceae	0.000154456341260253
A3_V_PI	V	Belvedere	A3_BE	Bacteria	Proteobacteria	Gammaproteobacteria	Coxiellales	Coxiellaceae	5.21784503000261e-05
A3_P_IZ	P	Merkur	A3_IZ	Bacteria	Proteobacteria	Gammaproteobacteria	Coxiellales	Coxiellaceae	4.0840914428074e-05
A3_V_IZ	V	Merkur	A3_IZ	Bacteria	Proteobacteria	Gammaproteobacteria	Coxiellales	Coxiellaceae	2.18674830527006e-05
SE_PI_1	SE	Belvedere		Bacteria	Bacteroidota	Bacteroidia	Flavobacteriales	Crocinitomicaceae	0.00379064112360278
SW_PI_2	SW	Belvedere		Bacteria	Bacteroidota	Bacteroidia	Flavobacteriales	Crocinitomicaceae	0.00116804149062214
SE_IZ_1	SE	Merkur		Bacteria	Bacteroidota	Bacteroidia	Flavobacteriales	Crocinitomicaceae	0.00377165989912193
SW_IZ_2	SW	Merkur		Bacteria	Bacteroidota	Bacteroidia	Flavobacteriales	Crocinitomicaceae	0.00191791594087607
A1_P_PI	P	Belvedere	A1_BE	Bacteria	Bacteroidota	Bacteroidia	Flavobacteriales	Crocinitomicaceae	0.00165995393306139
A1_R_PI	R	Belvedere	A1_BE	Bacteria	Bacteroidota	Bacteroidia	Flavobacteriales	Crocinitomicaceae	0.000128463152485762
A1_V_PI	V	Belvedere	A1_BE	Bacteria	Bacteroidota	Bacteroidia	Flavobacteriales	Crocinitomicaceae	0.000207621298751078
A1_A_IZ	A	Merkur	A1_IZ	Bacteria	Bacteroidota	Bacteroidia	Flavobacteriales	Crocinitomicaceae	0.000721606614319611
A1_P_IZ	P	Merkur	A1_IZ	Bacteria	Bacteroidota	Bacteroidia	Flavobacteriales	Crocinitomicaceae	0.00275121070628873
A1_R_IZ	R	Merkur	A1_IZ	Bacteria	Bacteroidota	Bacteroidia	Flavobacteriales	Crocinitomicaceae	0.0012531328320802
A1_V_IZ	V	Merkur	A1_IZ	Bacteria	Bacteroidota	Bacteroidia	Flavobacteriales	Crocinitomicaceae	0.00176132058082618
A2_P_PI	P	Belvedere	A2_BE	Bacteria	Bacteroidota	Bacteroidia	Flavobacteriales	Crocinitomicaceae	0.00191872923506399
A2_R_PI	R	Belvedere	A2_BE	Bacteria	Bacteroidota	Bacteroidia	Flavobacteriales	Crocinitomicaceae	6.08772410434359e-05
A2_V_PI	V	Belvedere	A2_BE	Bacteria	Bacteroidota	Bacteroidia	Flavobacteriales	Crocinitomicaceae	6.41902084256068e-05
A2_A_IZ	A	Merkur	A2_IZ	Bacteria	Bacteroidota	Bacteroidia	Flavobacteriales	Crocinitomicaceae	0.000465157489035573
A2_P_IZ	P	Merkur	A2_IZ	Bacteria	Bacteroidota	Bacteroidia	Flavobacteriales	Crocinitomicaceae	0.000571934821859125
A2_V_IZ	V	Merkur	A2_IZ	Bacteria	Bacteroidota	Bacteroidia	Flavobacteriales	Crocinitomicaceae	0.00194143178052673
A3_P_PI	P	Belvedere	A3_BE	Bacteria	Bacteroidota	Bacteroidia	Flavobacteriales	Crocinitomicaceae	0.00276918154688026
A3_R_PI	R	Belvedere	A3_BE	Bacteria	Bacteroidota	Bacteroidia	Flavobacteriales	Crocinitomicaceae	0.000139938427092079
A3_V_PI	V	Belvedere	A3_BE	Bacteria	Bacteroidota	Bacteroidia	Flavobacteriales	Crocinitomicaceae	0.000208713801200104
A3_A_IZ	A	Merkur	A3_IZ	Bacteria	Bacteroidota	Bacteroidia	Flavobacteriales	Crocinitomicaceae	4.39174352217831e-05
A3_P_IZ	P	Merkur	A3_IZ	Bacteria	Bacteroidota	Bacteroidia	Flavobacteriales	Crocinitomicaceae	0.00308348903931959
A3_R_IZ	R	Merkur	A3_IZ	Bacteria	Bacteroidota	Bacteroidia	Flavobacteriales	Crocinitomicaceae	0.00236220472440945
A3_V_IZ	V	Merkur	A3_IZ	Bacteria	Bacteroidota	Bacteroidia	Flavobacteriales	Crocinitomicaceae	0.000601355783949268
SE_PI_1	SE	Belvedere		Bacteria	Bacteroidota	Bacteroidia	Flavobacteriales	Cryomorphaceae	0.0061053464715677
SW_PI_2	SW	Belvedere		Bacteria	Bacteroidota	Bacteroidia	Flavobacteriales	Cryomorphaceae	0.0132648156841705
SE_IZ_1	SE	Merkur		Bacteria	Bacteroidota	Bacteroidia	Flavobacteriales	Cryomorphaceae	0.00661935531453718
SW_IZ_2	SW	Merkur		Bacteria	Bacteroidota	Bacteroidia	Flavobacteriales	Cryomorphaceae	0.0183059247372295
A1_P_PI	P	Belvedere	A1_BE	Bacteria	Bacteroidota	Bacteroidia	Flavobacteriales	Cryomorphaceae	0.0053830547441655
A1_R_PI	R	Belvedere	A1_BE	Bacteria	Bacteroidota	Bacteroidia	Flavobacteriales	Cryomorphaceae	0.00132745257568621
A1_V_PI	V	Belvedere	A1_BE	Bacteria	Bacteroidota	Bacteroidia	Flavobacteriales	Cryomorphaceae	0.00167694125914332
A1_A_IZ	A	Merkur	A1_IZ	Bacteria	Bacteroidota	Bacteroidia	Flavobacteriales	Cryomorphaceae	0.00276412025146156
A1_P_IZ	P	Merkur	A1_IZ	Bacteria	Bacteroidota	Bacteroidia	Flavobacteriales	Cryomorphaceae	0.00231726579993404
A1_R_IZ	R	Merkur	A1_IZ	Bacteria	Bacteroidota	Bacteroidia	Flavobacteriales	Cryomorphaceae	0.0075187969924812
A1_V_IZ	V	Merkur	A1_IZ	Bacteria	Bacteroidota	Bacteroidia	Flavobacteriales	Cryomorphaceae	0.00258053945562906
A2_P_PI	P	Belvedere	A2_BE	Bacteria	Bacteroidota	Bacteroidia	Flavobacteriales	Cryomorphaceae	0.00347179900524898
A2_R_PI	R	Belvedere	A2_BE	Bacteria	Bacteroidota	Bacteroidia	Flavobacteriales	Cryomorphaceae	0.000821842754086385
A2_V_PI	V	Belvedere	A2_BE	Bacteria	Bacteroidota	Bacteroidia	Flavobacteriales	Cryomorphaceae	0.000969272147226662
A2_A_IZ	A	Merkur	A2_IZ	Bacteria	Bacteroidota	Bacteroidia	Flavobacteriales	Cryomorphaceae	0.00270234350773047
A2_P_IZ	P	Merkur	A2_IZ	Bacteria	Bacteroidota	Bacteroidia	Flavobacteriales	Cryomorphaceae	0.00010466781053631
A2_R_IZ	R	Merkur	A2_IZ	Bacteria	Bacteroidota	Bacteroidia	Flavobacteriales	Cryomorphaceae	0.00338660175679966
A2_V_IZ	V	Merkur	A2_IZ	Bacteria	Bacteroidota	Bacteroidia	Flavobacteriales	Cryomorphaceae	0.00250048281680406
A3_P_PI	P	Belvedere	A3_BE	Bacteria	Bacteroidota	Bacteroidia	Flavobacteriales	Cryomorphaceae	0.00647061743922419
A3_R_PI	R	Belvedere	A3_BE	Bacteria	Bacteroidota	Bacteroidia	Flavobacteriales	Cryomorphaceae	0.00201511335012594
A3_V_PI	V	Belvedere	A3_BE	Bacteria	Bacteroidota	Bacteroidia	Flavobacteriales	Cryomorphaceae	0.00182624576050091
A3_A_IZ	A	Merkur	A3_IZ	Bacteria	Bacteroidota	Bacteroidia	Flavobacteriales	Cryomorphaceae	0.00202020202020202
A3_P_IZ	P	Merkur	A3_IZ	Bacteria	Bacteroidota	Bacteroidia	Flavobacteriales	Cryomorphaceae	0.00147027291941067
A3_R_IZ	R	Merkur	A3_IZ	Bacteria	Bacteroidota	Bacteroidia	Flavobacteriales	Cryomorphaceae	0.00236220472440945
A3_V_IZ	V	Merkur	A3_IZ	Bacteria	Bacteroidota	Bacteroidia	Flavobacteriales	Cryomorphaceae	0.0018478023179532
SE_PI_1	SE	Belvedere		Bacteria	Cyanobacteria	Cyanobacteriia	Cyanobacteriales	Cyanobacteriaceae	6.22232620420679e-05
SE_IZ_1	SE	Merkur		Bacteria	Cyanobacteria	Cyanobacteriia	Cyanobacteriales	Cyanobacteriaceae	8.39967712460614e-05
SW_IZ_2	SW	Merkur		Bacteria	Cyanobacteria	Cyanobacteriia	Cyanobacteriales	Cyanobacteriaceae	2.28595463751617e-06
A1_P_IZ	P	Merkur	A1_IZ	Bacteria	Cyanobacteria	Cyanobacteriia	Cyanobacteriales	Cyanobacteriaceae	2.60366943812814e-05
A2_P_PI	P	Belvedere	A2_BE	Bacteria	Cyanobacteria	Cyanobacteriia	Cyanobacteriales	Cyanobacteriaceae	2.35909332179999e-05
A3_P_PI	P	Belvedere	A3_BE	Bacteria	Cyanobacteria	Cyanobacteriia	Cyanobacteriales	Cyanobacteriaceae	5.51629790215191e-06
A3_V_PI	V	Belvedere	A3_BE	Bacteria	Cyanobacteria	Cyanobacteriia	Cyanobacteriales	Cyanobacteriaceae	5.21784503000261e-05
SE_PI_1	SE	Belvedere		Bacteria	Cyanobacteria	Cyanobacteriia	Synechococcales	Cyanobiaceae	0.000452985347666254
SW_PI_2	SW	Belvedere		Bacteria	Cyanobacteria	Cyanobacteriia	Synechococcales	Cyanobiaceae	0.0972911497105046
SE_IZ_1	SE	Merkur		Bacteria	Cyanobacteria	Cyanobacteriia	Synechococcales	Cyanobiaceae	0.000194626665082337
SW_IZ_2	SW	Merkur		Bacteria	Cyanobacteria	Cyanobacteriia	Synechococcales	Cyanobiaceae	0.0890882241332803
A1_P_PI	P	Belvedere	A1_BE	Bacteria	Cyanobacteria	Cyanobacteriia	Synechococcales	Cyanobiaceae	0.00149267175376063
A1_R_PI	R	Belvedere	A1_BE	Bacteria	Cyanobacteria	Cyanobacteriia	Synechococcales	Cyanobiaceae	8.56421016571747e-05
A1_V_PI	V	Belvedere	A1_BE	Bacteria	Cyanobacteria	Cyanobacteriia	Synechococcales	Cyanobiaceae	0.000255533906155173
A1_A_IZ	A	Merkur	A1_IZ	Bacteria	Cyanobacteria	Cyanobacteriia	Synechococcales	Cyanobiaceae	4.89224823267533e-05
A1_P_IZ	P	Merkur	A1_IZ	Bacteria	Cyanobacteria	Cyanobacteriia	Synechococcales	Cyanobiaceae	0.000442623804481783
A1_R_IZ	R	Merkur	A1_IZ	Bacteria	Cyanobacteria	Cyanobacteriia	Synechococcales	Cyanobiaceae	0.0288220551378446
A1_V_IZ	V	Merkur	A1_IZ	Bacteria	Cyanobacteria	Cyanobacteriia	Synechococcales	Cyanobiaceae	0.00010922918330705
A2_P_PI	P	Belvedere	A2_BE	Bacteria	Cyanobacteria	Cyanobacteriia	Synechococcales	Cyanobiaceae	0.000479682308765998
A2_R_PI	R	Belvedere	A2_BE	Bacteria	Cyanobacteria	Cyanobacteriia	Synechococcales	Cyanobiaceae	6.08772410434359e-05
A2_V_PI	V	Belvedere	A2_BE	Bacteria	Cyanobacteria	Cyanobacteriia	Synechococcales	Cyanobiaceae	0.000134799437693774
A2_A_IZ	A	Merkur	A2_IZ	Bacteria	Cyanobacteria	Cyanobacteriia	Synechococcales	Cyanobiaceae	2.21503566207416e-05
A2_P_IZ	P	Merkur	A2_IZ	Bacteria	Cyanobacteria	Cyanobacteriia	Synechococcales	Cyanobiaceae	5.23339052681552e-05
A2_R_IZ	R	Merkur	A2_IZ	Bacteria	Cyanobacteria	Cyanobacteriia	Synechococcales	Cyanobiaceae	0.00253995131759975
A2_V_IZ	V	Merkur	A2_IZ	Bacteria	Cyanobacteria	Cyanobacteriia	Synechococcales	Cyanobiaceae	5.08228214797573e-05
A3_P_PI	P	Belvedere	A3_BE	Bacteria	Cyanobacteria	Cyanobacteriia	Synechococcales	Cyanobiaceae	0.000281331193009747
A3_R_PI	R	Belvedere	A3_BE	Bacteria	Cyanobacteria	Cyanobacteriia	Synechococcales	Cyanobiaceae	0.000223901483347327
A3_V_PI	V	Belvedere	A3_BE	Bacteria	Cyanobacteria	Cyanobacteriia	Synechococcales	Cyanobiaceae	0.00026089225150013
A3_P_IZ	P	Merkur	A3_IZ	Bacteria	Cyanobacteria	Cyanobacteriia	Synechococcales	Cyanobiaceae	0.000530931887564963
A3_R_IZ	R	Merkur	A3_IZ	Bacteria	Cyanobacteria	Cyanobacteriia	Synechococcales	Cyanobiaceae	0.00236220472440945
A3_V_IZ	V	Merkur	A3_IZ	Bacteria	Cyanobacteria	Cyanobacteriia	Synechococcales	Cyanobiaceae	0.000109337415263503
SE_PI_1	SE	Belvedere		Bacteria	Bacteroidota	Bacteroidia	Cytophagales	Cyclobacteriaceae	0.0225148651373018
SW_PI_2	SW	Belvedere		Bacteria	Bacteroidota	Bacteroidia	Cytophagales	Cyclobacteriaceae	0.000676234547202289
SE_IZ_1	SE	Merkur		Bacteria	Bacteroidota	Bacteroidia	Cytophagales	Cyclobacteriaceae	0.0258710055437869
SW_IZ_2	SW	Merkur		Bacteria	Bacteroidota	Bacteroidia	Cytophagales	Cyclobacteriaceae	0.000864090852981113
A1_P_PI	P	Belvedere	A1_BE	Bacteria	Bacteroidota	Bacteroidia	Cytophagales	Cyclobacteriaceae	0.0273141773791601
A1_R_PI	R	Belvedere	A1_BE	Bacteria	Bacteroidota	Bacteroidia	Cytophagales	Cyclobacteriaceae	0.00368261037125851
A1_V_PI	V	Belvedere	A1_BE	Bacteria	Bacteroidota	Bacteroidia	Cytophagales	Cyclobacteriaceae	0.0028428147059763
A1_A_IZ	A	Merkur	A1_IZ	Bacteria	Bacteroidota	Bacteroidia	Cytophagales	Cyclobacteriaceae	0.0070081455933074
A1_P_IZ	P	Merkur	A1_IZ	Bacteria	Bacteroidota	Bacteroidia	Cytophagales	Cyclobacteriaceae	0.0273732446928538
A1_R_IZ	R	Merkur	A1_IZ	Bacteria	Bacteroidota	Bacteroidia	Cytophagales	Cyclobacteriaceae	0.0050125313283208
A1_V_IZ	V	Merkur	A1_IZ	Bacteria	Bacteroidota	Bacteroidia	Cytophagales	Cyclobacteriaceae	0.00614414156102157
A2_P_PI	P	Belvedere	A2_BE	Bacteria	Bacteroidota	Bacteroidia	Cytophagales	Cyclobacteriaceae	0.0313916684687518
A2_R_PI	R	Belvedere	A2_BE	Bacteria	Bacteroidota	Bacteroidia	Cytophagales	Cyclobacteriaceae	0.00420052963199708
A2_V_PI	V	Belvedere	A2_BE	Bacteria	Bacteroidota	Bacteroidia	Cytophagales	Cyclobacteriaceae	0.00503251234056757
A2_A_IZ	A	Merkur	A2_IZ	Bacteria	Bacteroidota	Bacteroidia	Cytophagales	Cyclobacteriaceae	0.00128472068400301
A2_P_IZ	P	Merkur	A2_IZ	Bacteria	Bacteroidota	Bacteroidia	Cytophagales	Cyclobacteriaceae	0.00354001487778164
A2_R_IZ	R	Merkur	A2_IZ	Bacteria	Bacteroidota	Bacteroidia	Cytophagales	Cyclobacteriaceae	0.00243412001269976
A2_V_IZ	V	Merkur	A2_IZ	Bacteria	Bacteroidota	Bacteroidia	Cytophagales	Cyclobacteriaceae	0.0104085138390543
A3_P_PI	P	Belvedere	A3_BE	Bacteria	Bacteroidota	Bacteroidia	Cytophagales	Cyclobacteriaceae	0.0293908352226654
A3_R_PI	R	Belvedere	A3_BE	Bacteria	Bacteroidota	Bacteroidia	Cytophagales	Cyclobacteriaceae	0.00134340890008396
A3_V_PI	V	Belvedere	A3_BE	Bacteria	Bacteroidota	Bacteroidia	Cytophagales	Cyclobacteriaceae	0.00834855204800417
A3_A_IZ	A	Merkur	A3_IZ	Bacteria	Bacteroidota	Bacteroidia	Cytophagales	Cyclobacteriaceae	0.00360122968818621
A3_P_IZ	P	Merkur	A3_IZ	Bacteria	Bacteroidota	Bacteroidia	Cytophagales	Cyclobacteriaceae	0.00758619985501475
A3_R_IZ	R	Merkur	A3_IZ	Bacteria	Bacteroidota	Bacteroidia	Cytophagales	Cyclobacteriaceae	0.0196850393700787
A3_V_IZ	V	Merkur	A3_IZ	Bacteria	Bacteroidota	Bacteroidia	Cytophagales	Cyclobacteriaceae	0.00566367811064946
SW_PI_2	SW	Belvedere		Bacteria	Proteobacteria	Gammaproteobacteria	Methylococcales	Cycloclasticaceae	1.11774305322692e-05
A3_V_IZ	V	Merkur	A3_IZ	Bacteria	Proteobacteria	Gammaproteobacteria	Methylococcales	Cycloclasticaceae	2.18674830527006e-05
SE_IZ_1	SE	Merkur		Bacteria	Bacteroidota	Bacteroidia	Cytophagales	Cytophagaceae	2.04870173770881e-06
A1_P_IZ	P	Merkur	A1_IZ	Bacteria	Bacteroidota	Bacteroidia	Cytophagales	Cytophagaceae	1.73577962541876e-05
A1_A_IZ	A	Merkur	A1_IZ	Bacteria	Proteobacteria	Alphaproteobacteria	Rhizobiales	D05-2	7.33837234901299e-05
SE_PI_1	SE	Belvedere		Bacteria	Deferrisomatota	Defferrisomatia	Defferrisomatales	Defferrisomataceae	0.000589876524158804
SE_IZ_1	SE	Merkur		Bacteria	Deferrisomatota	Defferrisomatia	Defferrisomatales	Defferrisomataceae	0.001604133460626
SW_IZ_2	SW	Merkur		Bacteria	Deferrisomatota	Defferrisomatia	Defferrisomatales	Defferrisomataceae	4.57190927503235e-06
A2_P_PI	P	Belvedere	A2_BE	Bacteria	Deferrisomatota	Defferrisomatia	Defferrisomatales	Defferrisomataceae	7.86364440599996e-06
A2_R_PI	R	Belvedere	A2_BE	Bacteria	Deferrisomatota	Defferrisomatia	Defferrisomatales	Defferrisomataceae	3.0438620521718e-05
A2_A_IZ	A	Merkur	A2_IZ	Bacteria	Deferrisomatota	Defferrisomatia	Defferrisomatales	Defferrisomataceae	2.21503566207416e-05
A3_P_PI	P	Belvedere	A3_BE	Bacteria	Deferrisomatota	Defferrisomatia	Defferrisomatales	Defferrisomataceae	2.20651916086076e-05
SE_PI_1	SE	Belvedere		Bacteria	Proteobacteria	Alphaproteobacteria	Defluviicoccales	Defluviicoccaceae	0.000532631123080101
SW_PI_2	SW	Belvedere		Bacteria	Proteobacteria	Alphaproteobacteria	Defluviicoccales	Defluviicoccaceae	8.38307289920193e-06
SE_IZ_1	SE	Merkur		Bacteria	Proteobacteria	Alphaproteobacteria	Defluviicoccales	Defluviicoccaceae	0.000764165748165388
A1_P_PI	P	Belvedere	A1_BE	Bacteria	Proteobacteria	Alphaproteobacteria	Defluviicoccales	Defluviicoccaceae	4.28928664873745e-06
A1_A_IZ	A	Merkur	A1_IZ	Bacteria	Proteobacteria	Alphaproteobacteria	Defluviicoccales	Defluviicoccaceae	2.44612411633766e-05
A1_P_IZ	P	Merkur	A1_IZ	Bacteria	Proteobacteria	Alphaproteobacteria	Defluviicoccales	Defluviicoccaceae	2.60366943812814e-05
A2_P_PI	P	Belvedere	A2_BE	Bacteria	Proteobacteria	Alphaproteobacteria	Defluviicoccales	Defluviicoccaceae	0.000200522932352999
A2_V_PI	V	Belvedere	A2_BE	Bacteria	Proteobacteria	Alphaproteobacteria	Defluviicoccales	Defluviicoccaceae	2.56760833702427e-05
A2_P_IZ	P	Merkur	A2_IZ	Bacteria	Proteobacteria	Alphaproteobacteria	Defluviicoccales	Defluviicoccaceae	3.73813609058251e-06
A3_P_PI	P	Belvedere	A3_BE	Bacteria	Proteobacteria	Alphaproteobacteria	Defluviicoccales	Defluviicoccaceae	0.000104809660140886
A3_P_IZ	P	Merkur	A3_IZ	Bacteria	Proteobacteria	Alphaproteobacteria	Defluviicoccales	Defluviicoccaceae	1.02102286070185e-05
A3_R_IZ	R	Merkur	A3_IZ	Bacteria	Proteobacteria	Alphaproteobacteria	Defluviicoccales	Defluviicoccaceae	0.00078740157480315
A3_V_IZ	V	Merkur	A3_IZ	Bacteria	Proteobacteria	Alphaproteobacteria	Defluviicoccales	Defluviicoccaceae	1.09337415263503e-05
SE_PI_1	SE	Belvedere		Bacteria	Firmicutes	Clostridia	Lachnospirales	Defluviitaleaceae	0.000134402246010867
SE_IZ_1	SE	Merkur		Bacteria	Firmicutes	Clostridia	Lachnospirales	Defluviitaleaceae	0.000122922104262529
A2_P_IZ	P	Merkur	A2_IZ	Bacteria	Firmicutes	Clostridia	Lachnospirales	Defluviitaleaceae	8.22389939928153e-05
A3_P_IZ	P	Merkur	A3_IZ	Bacteria	Firmicutes	Clostridia	Lachnospirales	Defluviitaleaceae	0.00020420457214037
SE_IZ_1	SE	Merkur		Bacteria	Deinococcota	Deinococci	Deinococcales	Deinococcaceae	4.09740347541763e-06
A1_A_IZ	A	Merkur	A1_IZ	Bacteria	Deinococcota	Deinococci	Deinococcales	Deinococcaceae	1.22306205816883e-05
A2_V_IZ	V	Merkur	A2_IZ	Bacteria	Deinococcota	Deinococci	Deinococcales	Deinococcaceae	1.01645642959515e-05
A3_V_PI	V	Belvedere	A3_BE	Bacteria	Deinococcota	Deinococci	Deinococcales	Deinococcaceae	5.21784503000261e-05
A3_V_IZ	V	Merkur	A3_IZ	Bacteria	Deinococcota	Deinococci	Deinococcales	Deinococcaceae	1.09337415263503e-05
SE_IZ_1	SE	Merkur		Bacteria	Actinobacteriota	Actinobacteria	Micrococcales	Demequinaceae	2.86818243279234e-05
A1_P_PI	P	Belvedere	A1_BE	Bacteria	Cyanobacteria	Cyanobacteriia	Cyanobacteriales	Desertifilaceae	4.28928664873745e-05
A1_P_IZ	P	Merkur	A1_IZ	Bacteria	Cyanobacteria	Cyanobacteriia	Cyanobacteriales	Desertifilaceae	2.60366943812814e-05
A2_P_PI	P	Belvedere	A2_BE	Bacteria	Cyanobacteria	Cyanobacteriia	Cyanobacteriales	Desertifilaceae	0.000939705506516995
A2_V_PI	V	Belvedere	A2_BE	Bacteria	Cyanobacteria	Cyanobacteriia	Cyanobacteriales	Desertifilaceae	3.20951042128034e-05
A2_V_IZ	V	Merkur	A2_IZ	Bacteria	Cyanobacteria	Cyanobacteriia	Cyanobacteriales	Desertifilaceae	1.01645642959515e-05
A3_P_IZ	P	Merkur	A3_IZ	Bacteria	Cyanobacteria	Cyanobacteriia	Cyanobacteriales	Desertifilaceae	0.000173573886319315
SE_PI_1	SE	Belvedere		Bacteria	Desulfobacterota	Desulfarculia	Desulfarculales	Desulfarculaceae	9.95572192673086e-06
SE_IZ_1	SE	Merkur		Bacteria	Desulfobacterota	Desulfarculia	Desulfarculales	Desulfarculaceae	5.5314946918138e-05
A2_P_IZ	P	Merkur	A2_IZ	Bacteria	Desulfobacterota	Desulfarculia	Desulfarculales	Desulfarculaceae	7.47627218116503e-05
A3_P_IZ	P	Merkur	A3_IZ	Bacteria	Desulfobacterota	Desulfarculia	Desulfarculales	Desulfarculaceae	7.14716002491296e-05
SE_PI_1	SE	Belvedere		Bacteria	Desulfobacterota	Desulfobacteria	Desulfatiglandales	Desulfatiglandaceae	0.00200607796823627
SW_PI_2	SW	Belvedere		Bacteria	Desulfobacterota	Desulfobacteria	Desulfatiglandales	Desulfatiglandaceae	5.58871526613462e-06
SE_IZ_1	SE	Merkur		Bacteria	Desulfobacterota	Desulfobacteria	Desulfatiglandales	Desulfatiglandaceae	0.00091576967675584
SW_IZ_2	SW	Merkur		Bacteria	Desulfobacterota	Desulfobacteria	Desulfatiglandales	Desulfatiglandaceae	2.28595463751617e-06
A1_P_PI	P	Belvedere	A1_BE	Bacteria	Desulfobacterota	Desulfobacteria	Desulfatiglandales	Desulfatiglandaceae	2.14464332436872e-05
A1_V_PI	V	Belvedere	A1_BE	Bacteria	Desulfobacterota	Desulfobacteria	Desulfatiglandales	Desulfatiglandaceae	1.59708691346983e-05
A1_P_IZ	P	Merkur	A1_IZ	Bacteria	Desulfobacterota	Desulfobacteria	Desulfatiglandales	Desulfatiglandaceae	1.73577962541876e-05
A2_P_PI	P	Belvedere	A2_BE	Bacteria	Desulfobacterota	Desulfobacteria	Desulfatiglandales	Desulfatiglandaceae	6.68409774509997e-05
A2_V_PI	V	Belvedere	A2_BE	Bacteria	Desulfobacterota	Desulfobacteria	Desulfatiglandales	Desulfatiglandaceae	6.41902084256068e-06
A2_P_IZ	P	Merkur	A2_IZ	Bacteria	Desulfobacterota	Desulfobacteria	Desulfatiglandales	Desulfatiglandaceae	0.0023512876009764
A2_V_IZ	V	Merkur	A2_IZ	Bacteria	Desulfobacterota	Desulfobacteria	Desulfatiglandales	Desulfatiglandaceae	1.01645642959515e-05
A3_P_PI	P	Belvedere	A3_BE	Bacteria	Desulfobacterota	Desulfobacteria	Desulfatiglandales	Desulfatiglandaceae	0.000215135618183924
A3_P_IZ	P	Merkur	A3_IZ	Bacteria	Desulfobacterota	Desulfobacteria	Desulfatiglandales	Desulfatiglandaceae	0.00142943200498259
A3_R_IZ	R	Merkur	A3_IZ	Bacteria	Desulfobacterota	Desulfobacteria	Desulfatiglandales	Desulfatiglandaceae	0.0015748031496063
SE_PI_1	SE	Belvedere		Bacteria	Desulfobacterota	Desulfobaccia	Desulfobaccales	Desulfobaccaceae	1.24446524084136e-05
A2_P_PI	P	Belvedere	A2_BE	Bacteria	Desulfobacterota	Desulfobaccia	Desulfobaccales	Desulfobaccaceae	7.86364440599996e-06
A2_V_PI	V	Belvedere	A2_BE	Bacteria	Desulfobacterota	Desulfobaccia	Desulfobaccales	Desulfobaccaceae	6.41902084256068e-06
SE_PI_1	SE	Belvedere		Bacteria	Desulfobacterota	Desulfobacteria	Desulfobacterales	Desulfobacteraceae	0.00357659310217806
SW_PI_2	SW	Belvedere		Bacteria	Desulfobacterota	Desulfobacteria	Desulfobacterales	Desulfobacteraceae	1.39717881653366e-05
SE_IZ_1	SE	Merkur		Bacteria	Desulfobacterota	Desulfobacteria	Desulfobacterales	Desulfobacteraceae	0.00620346886178229
SW_IZ_2	SW	Merkur		Bacteria	Desulfobacterota	Desulfobacteria	Desulfobacterales	Desulfobacteraceae	3.20033649252264e-05
A1_P_PI	P	Belvedere	A1_BE	Bacteria	Desulfobacterota	Desulfobacteria	Desulfobacterales	Desulfobacteraceae	8.5785732974749e-06
A1_P_IZ	P	Merkur	A1_IZ	Bacteria	Desulfobacterota	Desulfobacteria	Desulfobacterales	Desulfobacteraceae	8.67889812709378e-06
A2_P_PI	P	Belvedere	A2_BE	Bacteria	Desulfobacterota	Desulfobacteria	Desulfobacterales	Desulfobacteraceae	2.75227554209999e-05
A2_R_PI	R	Belvedere	A2_BE	Bacteria	Desulfobacterota	Desulfobacteria	Desulfobacterales	Desulfobacteraceae	3.0438620521718e-05
A2_V_PI	V	Belvedere	A2_BE	Bacteria	Desulfobacterota	Desulfobacteria	Desulfobacterales	Desulfobacteraceae	1.9257062527682e-05
A2_A_IZ	A	Merkur	A2_IZ	Bacteria	Desulfobacterota	Desulfobacteria	Desulfobacterales	Desulfobacteraceae	2.21503566207416e-05
A2_P_IZ	P	Merkur	A2_IZ	Bacteria	Desulfobacterota	Desulfobacteria	Desulfobacterales	Desulfobacteraceae	0.000355122928605339
A2_V_IZ	V	Merkur	A2_IZ	Bacteria	Desulfobacterota	Desulfobacteria	Desulfobacterales	Desulfobacteraceae	1.01645642959515e-05
A3_P_PI	P	Belvedere	A3_BE	Bacteria	Desulfobacterota	Desulfobacteria	Desulfobacterales	Desulfobacteraceae	9.37770643365824e-05
A3_P_IZ	P	Merkur	A3_IZ	Bacteria	Desulfobacterota	Desulfobacteria	Desulfobacterales	Desulfobacteraceae	0.00599340419231987
SE_PI_1	SE	Belvedere		Bacteria	Desulfobacterota	Desulfobulbia	Desulfobulbales	Desulfobulbaceae	0.00431829438571951
SW_PI_2	SW	Belvedere		Bacteria	Desulfobacterota	Desulfobulbia	Desulfobulbales	Desulfobulbaceae	1.39717881653366e-05
SE_IZ_1	SE	Merkur		Bacteria	Desulfobacterota	Desulfobulbia	Desulfobulbales	Desulfobulbaceae	0.00847957649237678
SW_IZ_2	SW	Merkur		Bacteria	Desulfobacterota	Desulfobulbia	Desulfobulbales	Desulfobulbaceae	2.28595463751617e-05
A1_P_PI	P	Belvedere	A1_BE	Bacteria	Desulfobacterota	Desulfobulbia	Desulfobulbales	Desulfobulbaceae	6.86285863797992e-05
A1_V_PI	V	Belvedere	A1_BE	Bacteria	Desulfobacterota	Desulfobulbia	Desulfobulbales	Desulfobulbaceae	6.38834765387932e-05
A1_A_IZ	A	Merkur	A1_IZ	Bacteria	Desulfobacterota	Desulfobulbia	Desulfobulbales	Desulfobulbaceae	2.44612411633766e-05
A1_P_IZ	P	Merkur	A1_IZ	Bacteria	Desulfobacterota	Desulfobulbia	Desulfobulbales	Desulfobulbaceae	3.47155925083751e-05
A2_P_PI	P	Belvedere	A2_BE	Bacteria	Desulfobacterota	Desulfobulbia	Desulfobulbales	Desulfobulbaceae	0.000125818310495999
A2_R_PI	R	Belvedere	A2_BE	Bacteria	Desulfobacterota	Desulfobulbia	Desulfobulbales	Desulfobulbaceae	6.08772410434359e-05
A2_A_IZ	A	Merkur	A2_IZ	Bacteria	Desulfobacterota	Desulfobulbia	Desulfobulbales	Desulfobulbaceae	2.21503566207416e-05
A2_P_IZ	P	Merkur	A2_IZ	Bacteria	Desulfobacterota	Desulfobulbia	Desulfobulbales	Desulfobulbaceae	0.00316620126872339
A3_P_PI	P	Belvedere	A3_BE	Bacteria	Desulfobacterota	Desulfobulbia	Desulfobulbales	Desulfobulbaceae	0.000215135618183924
A3_V_PI	V	Belvedere	A3_BE	Bacteria	Desulfobacterota	Desulfobulbia	Desulfobulbales	Desulfobulbaceae	5.21784503000261e-05
A3_P_IZ	P	Merkur	A3_IZ	Bacteria	Desulfobacterota	Desulfobulbia	Desulfobulbales	Desulfobulbaceae	0.000530931887564963
A3_R_IZ	R	Merkur	A3_IZ	Bacteria	Desulfobacterota	Desulfobulbia	Desulfobulbales	Desulfobulbaceae	0.00078740157480315
SE_PI_1	SE	Belvedere		Bacteria	Desulfobacterota	Desulfobulbia	Desulfobulbales	Desulfocapsaceae	0.0180223456178645
SW_PI_2	SW	Belvedere		Bacteria	Desulfobacterota	Desulfobulbia	Desulfobulbales	Desulfocapsaceae	8.94194442581539e-05
SE_IZ_1	SE	Merkur		Bacteria	Desulfobacterota	Desulfobulbia	Desulfobulbales	Desulfocapsaceae	0.0227487840955187
SW_IZ_2	SW	Merkur		Bacteria	Desulfobacterota	Desulfobulbia	Desulfobulbales	Desulfocapsaceae	0.000116583686513325
A1_P_PI	P	Belvedere	A1_BE	Bacteria	Desulfobacterota	Desulfobulbia	Desulfobulbales	Desulfocapsaceae	0.00085785732974749
A1_R_PI	R	Belvedere	A1_BE	Bacteria	Desulfobacterota	Desulfobulbia	Desulfobulbales	Desulfocapsaceae	0.000171284203314349
A1_V_PI	V	Belvedere	A1_BE	Bacteria	Desulfobacterota	Desulfobulbia	Desulfobulbales	Desulfocapsaceae	0.00391286293800109
A1_A_IZ	A	Merkur	A1_IZ	Bacteria	Desulfobacterota	Desulfobulbia	Desulfobulbales	Desulfocapsaceae	0.000244612411633766
A1_P_IZ	P	Merkur	A1_IZ	Bacteria	Desulfobacterota	Desulfobulbia	Desulfobulbales	Desulfocapsaceae	0.0206470986443561
A1_R_IZ	R	Merkur	A1_IZ	Bacteria	Desulfobacterota	Desulfobulbia	Desulfobulbales	Desulfocapsaceae	0.0112781954887218
A1_V_IZ	V	Merkur	A1_IZ	Bacteria	Desulfobacterota	Desulfobulbia	Desulfobulbales	Desulfocapsaceae	3.41341197834531e-05
A2_P_PI	P	Belvedere	A2_BE	Bacteria	Desulfobacterota	Desulfobulbia	Desulfobulbales	Desulfocapsaceae	0.000361727642675998
A2_R_PI	R	Belvedere	A2_BE	Bacteria	Desulfobacterota	Desulfobulbia	Desulfobulbales	Desulfocapsaceae	0.000243508964173744
A2_V_PI	V	Belvedere	A2_BE	Bacteria	Desulfobacterota	Desulfobulbia	Desulfobulbales	Desulfocapsaceae	0.000115542375166092
A2_A_IZ	A	Merkur	A2_IZ	Bacteria	Desulfobacterota	Desulfobulbia	Desulfobulbales	Desulfocapsaceae	0.000287954636069641
A2_P_IZ	P	Merkur	A2_IZ	Bacteria	Desulfobacterota	Desulfobulbia	Desulfobulbales	Desulfocapsaceae	0.40120667033004
A2_R_IZ	R	Merkur	A2_IZ	Bacteria	Desulfobacterota	Desulfobulbia	Desulfobulbales	Desulfocapsaceae	0.000423325219599958
A2_V_IZ	V	Merkur	A2_IZ	Bacteria	Desulfobacterota	Desulfobulbia	Desulfobulbales	Desulfocapsaceae	0.000121974771551417
A3_P_PI	P	Belvedere	A3_BE	Bacteria	Desulfobacterota	Desulfobulbia	Desulfobulbales	Desulfocapsaceae	0.000739183918888356
A3_R_PI	R	Belvedere	A3_BE	Bacteria	Desulfobacterota	Desulfobulbia	Desulfobulbales	Desulfocapsaceae	5.59753708368318e-05
A3_V_PI	V	Belvedere	A3_BE	Bacteria	Desulfobacterota	Desulfobulbia	Desulfobulbales	Desulfocapsaceae	0.000573962953300287
A3_A_IZ	A	Merkur	A3_IZ	Bacteria	Desulfobacterota	Desulfobulbia	Desulfobulbales	Desulfocapsaceae	4.39174352217831e-05
A3_P_IZ	P	Merkur	A3_IZ	Bacteria	Desulfobacterota	Desulfobulbia	Desulfobulbales	Desulfocapsaceae	0.226350557988993
A3_R_IZ	R	Merkur	A3_IZ	Bacteria	Desulfobacterota	Desulfobulbia	Desulfobulbales	Desulfocapsaceae	0.0047244094488189
A3_V_IZ	V	Merkur	A3_IZ	Bacteria	Desulfobacterota	Desulfobulbia	Desulfobulbales	Desulfocapsaceae	0.000218674830527006
SE_PI_1	SE	Belvedere		Bacteria	Desulfobacterota	Desulfobacteria	Desulfobacterales	Desulfococcaceae	4.23118181886062e-05
SE_IZ_1	SE	Merkur		Bacteria	Desulfobacterota	Desulfobacteria	Desulfobacterales	Desulfococcaceae	3.89253330164675e-05
SE_PI_1	SE	Belvedere		Bacteria	Desulfobacterota	Desulfobacteria	Desulfobacterales	Desulfolunaceae	0.000303649518765291
SW_PI_2	SW	Belvedere		Bacteria	Desulfobacterota	Desulfobacteria	Desulfobacterales	Desulfolunaceae	2.23548610645385e-05
SE_IZ_1	SE	Merkur		Bacteria	Desulfobacterota	Desulfobacteria	Desulfobacterales	Desulfolunaceae	0.000536759855279709
SW_IZ_2	SW	Merkur		Bacteria	Desulfobacterota	Desulfobacteria	Desulfobacterales	Desulfolunaceae	2.28595463751617e-05
A1_P_IZ	P	Merkur	A1_IZ	Bacteria	Desulfobacterota	Desulfobacteria	Desulfobacterales	Desulfolunaceae	1.73577962541876e-05
A2_P_IZ	P	Merkur	A2_IZ	Bacteria	Desulfobacterota	Desulfobacteria	Desulfobacterales	Desulfolunaceae	6.35483135399027e-05
A3_P_PI	P	Belvedere	A3_BE	Bacteria	Desulfobacterota	Desulfobacteria	Desulfobacterales	Desulfolunaceae	1.65488937064557e-05
A3_P_IZ	P	Merkur	A3_IZ	Bacteria	Desulfobacterota	Desulfobacteria	Desulfobacterales	Desulfolunaceae	5.10511430350926e-05
SE_PI_1	SE	Belvedere		Bacteria	Desulfobacterota	Desulfomonilia	Desulfomonilales	Desulfomonilaceae	1.99114438534617e-05
SE_IZ_1	SE	Merkur		Bacteria	Desulfobacterota	Desulfomonilia	Desulfomonilales	Desulfomonilaceae	4.09740347541763e-06
A1_V_PI	V	Belvedere	A1_BE	Bacteria	Desulfobacterota	Desulfomonilia	Desulfomonilales	Desulfomonilaceae	1.59708691346983e-05
A2_P_IZ	P	Merkur	A2_IZ	Bacteria	Desulfobacterota	Desulfomonilia	Desulfomonilales	Desulfomonilaceae	0.000171954260166796
A3_P_PI	P	Belvedere	A3_BE	Bacteria	Desulfobacterota	Desulfomonilia	Desulfomonilales	Desulfomonilaceae	1.10325958043038e-05
A3_P_IZ	P	Merkur	A3_IZ	Bacteria	Desulfobacterota	Desulfomonilia	Desulfomonilales	Desulfomonilaceae	6.12613716421111e-05
SE_PI_1	SE	Belvedere		Bacteria	Desulfobacterota	Desulfobacteria	Desulfobacterales	Desulfosarcinaceae	0.0291354202185779
SW_PI_2	SW	Belvedere		Bacteria	Desulfobacterota	Desulfobacteria	Desulfobacterales	Desulfosarcinaceae	5.58871526613462e-05
SE_IZ_1	SE	Merkur		Bacteria	Desulfobacterota	Desulfobacteria	Desulfobacterales	Desulfosarcinaceae	0.0182170558517068
SW_IZ_2	SW	Merkur		Bacteria	Desulfobacterota	Desulfobacteria	Desulfobacterales	Desulfosarcinaceae	7.31505484005175e-05
A1_P_PI	P	Belvedere	A1_BE	Bacteria	Desulfobacterota	Desulfobacteria	Desulfobacterales	Desulfosarcinaceae	0.00111521452867174
A1_R_PI	R	Belvedere	A1_BE	Bacteria	Desulfobacterota	Desulfobacteria	Desulfobacterales	Desulfosarcinaceae	8.56421016571747e-05
A1_V_PI	V	Belvedere	A1_BE	Bacteria	Desulfobacterota	Desulfobacteria	Desulfobacterales	Desulfosarcinaceae	0.0028747564442457
A1_P_IZ	P	Merkur	A1_IZ	Bacteria	Desulfobacterota	Desulfobacteria	Desulfobacterales	Desulfosarcinaceae	0.000676954053913315
A1_R_IZ	R	Merkur	A1_IZ	Bacteria	Desulfobacterota	Desulfobacteria	Desulfobacterales	Desulfosarcinaceae	0.006265664160401
A1_V_IZ	V	Merkur	A1_IZ	Bacteria	Desulfobacterota	Desulfobacteria	Desulfobacterales	Desulfosarcinaceae	6.82682395669063e-06
A2_P_PI	P	Belvedere	A2_BE	Bacteria	Desulfobacterota	Desulfobacteria	Desulfobacterales	Desulfosarcinaceae	0.001010478306171
A2_R_PI	R	Belvedere	A2_BE	Bacteria	Desulfobacterota	Desulfobacteria	Desulfobacterales	Desulfosarcinaceae	0.000121754482086872
A2_V_PI	V	Belvedere	A2_BE	Bacteria	Desulfobacterota	Desulfobacteria	Desulfobacterales	Desulfosarcinaceae	5.77711875830461e-05
A2_A_IZ	A	Merkur	A2_IZ	Bacteria	Desulfobacterota	Desulfobacteria	Desulfobacterales	Desulfosarcinaceae	8.86014264829664e-05
A2_P_IZ	P	Merkur	A2_IZ	Bacteria	Desulfobacterota	Desulfobacteria	Desulfobacterales	Desulfosarcinaceae	0.307869150284285
A2_R_IZ	R	Merkur	A2_IZ	Bacteria	Desulfobacterota	Desulfobacteria	Desulfobacterales	Desulfosarcinaceae	0.000423325219599958
A2_V_IZ	V	Merkur	A2_IZ	Bacteria	Desulfobacterota	Desulfobacteria	Desulfobacterales	Desulfosarcinaceae	6.09873857757087e-05
A3_P_PI	P	Belvedere	A3_BE	Bacteria	Desulfobacterota	Desulfobacteria	Desulfobacterales	Desulfosarcinaceae	0.00248233405596836
A3_R_PI	R	Belvedere	A3_BE	Bacteria	Desulfobacterota	Desulfobacteria	Desulfobacterales	Desulfosarcinaceae	5.59753708368318e-05
A3_V_PI	V	Belvedere	A3_BE	Bacteria	Desulfobacterota	Desulfobacteria	Desulfobacterales	Desulfosarcinaceae	0.00026089225150013
A3_P_IZ	P	Merkur	A3_IZ	Bacteria	Desulfobacterota	Desulfobacteria	Desulfobacterales	Desulfosarcinaceae	0.0978650411982724
A3_R_IZ	R	Merkur	A3_IZ	Bacteria	Desulfobacterota	Desulfobacteria	Desulfobacterales	Desulfosarcinaceae	0.0031496062992126
A3_V_IZ	V	Merkur	A3_IZ	Bacteria	Desulfobacterota	Desulfobacteria	Desulfobacterales	Desulfosarcinaceae	4.37349661054013e-05
SE_PI_1	SE	Belvedere		Bacteria	Desulfobacterota	Desulfovibrionia	Desulfovibrionales	Desulfovibrionaceae	7.96457754138469e-05
SW_PI_2	SW	Belvedere		Bacteria	Desulfobacterota	Desulfovibrionia	Desulfovibrionales	Desulfovibrionaceae	1.11774305322692e-05
SE_IZ_1	SE	Merkur		Bacteria	Desulfobacterota	Desulfovibrionia	Desulfovibrionales	Desulfovibrionaceae	0.000211016278984008
SW_IZ_2	SW	Merkur		Bacteria	Desulfobacterota	Desulfovibrionia	Desulfovibrionales	Desulfovibrionaceae	4.57190927503235e-05
A1_P_PI	P	Belvedere	A1_BE	Bacteria	Desulfobacterota	Desulfovibrionia	Desulfovibrionales	Desulfovibrionaceae	0.000647682283959355
A1_R_PI	R	Belvedere	A1_BE	Bacteria	Desulfobacterota	Desulfovibrionia	Desulfovibrionales	Desulfovibrionaceae	4.28210508285873e-05
A1_V_PI	V	Belvedere	A1_BE	Bacteria	Desulfobacterota	Desulfovibrionia	Desulfovibrionales	Desulfovibrionaceae	3.19417382693966e-05
A1_P_IZ	P	Merkur	A1_IZ	Bacteria	Desulfobacterota	Desulfovibrionia	Desulfovibrionales	Desulfovibrionaceae	8.67889812709378e-06
A1_R_IZ	R	Merkur	A1_IZ	Bacteria	Desulfobacterota	Desulfovibrionia	Desulfovibrionales	Desulfovibrionaceae	0.0012531328320802
A2_V_PI	V	Belvedere	A2_BE	Bacteria	Desulfobacterota	Desulfovibrionia	Desulfovibrionales	Desulfovibrionaceae	6.41902084256068e-06
A2_P_IZ	P	Merkur	A2_IZ	Bacteria	Desulfobacterota	Desulfovibrionia	Desulfovibrionales	Desulfovibrionaceae	7.85008579022328e-05
A3_P_PI	P	Belvedere	A3_BE	Bacteria	Desulfobacterota	Desulfovibrionia	Desulfovibrionales	Desulfovibrionaceae	5.51629790215191e-06
A3_P_IZ	P	Merkur	A3_IZ	Bacteria	Desulfobacterota	Desulfovibrionia	Desulfovibrionales	Desulfovibrionaceae	7.14716002491296e-05
SE_PI_1	SE	Belvedere		Bacteria	Desulfobacterota	Desulfobulbia	Desulfobulbales	Desulfurivibrionaceae	0.00233710572230007
SW_PI_2	SW	Belvedere		Bacteria	Desulfobacterota	Desulfobulbia	Desulfobulbales	Desulfurivibrionaceae	2.79435763306731e-06
SE_IZ_1	SE	Merkur		Bacteria	Desulfobacterota	Desulfobulbia	Desulfobulbales	Desulfurivibrionaceae	0.012636392318188
SW_IZ_2	SW	Merkur		Bacteria	Desulfobacterota	Desulfobulbia	Desulfobulbales	Desulfurivibrionaceae	9.14381855006469e-06
A1_P_PI	P	Belvedere	A1_BE	Bacteria	Desulfobacterota	Desulfobulbia	Desulfobulbales	Desulfurivibrionaceae	2.57357198924247e-05
A2_P_PI	P	Belvedere	A2_BE	Bacteria	Desulfobacterota	Desulfobulbia	Desulfobulbales	Desulfurivibrionaceae	0.000102227377277999
A2_R_PI	R	Belvedere	A2_BE	Bacteria	Desulfobacterota	Desulfobulbia	Desulfobulbales	Desulfurivibrionaceae	0.000121754482086872
A2_P_IZ	P	Merkur	A2_IZ	Bacteria	Desulfobacterota	Desulfobulbia	Desulfobulbales	Desulfurivibrionaceae	3.73813609058251e-06
A2_V_IZ	V	Merkur	A2_IZ	Bacteria	Desulfobacterota	Desulfobulbia	Desulfobulbales	Desulfurivibrionaceae	2.03291285919029e-05
A3_P_PI	P	Belvedere	A3_BE	Bacteria	Desulfobacterota	Desulfobulbia	Desulfobulbales	Desulfurivibrionaceae	0.000479917917487216
A3_P_IZ	P	Merkur	A3_IZ	Bacteria	Desulfobacterota	Desulfobulbia	Desulfobulbales	Desulfurivibrionaceae	2.0420457214037e-05
SE_PI_1	SE	Belvedere		Bacteria	Desulfobacterota	Desulfuromonadia	Desulfuromonadales	Desulfuromonadaceae	0.000184180855644521
SE_IZ_1	SE	Merkur		Bacteria	Desulfobacterota	Desulfuromonadia	Desulfuromonadales	Desulfuromonadaceae	0.000286818243279234
SW_IZ_2	SW	Merkur		Bacteria	Desulfobacterota	Desulfuromonadia	Desulfuromonadales	Desulfuromonadaceae	4.57190927503235e-06
A2_P_IZ	P	Merkur	A2_IZ	Bacteria	Desulfobacterota	Desulfuromonadia	Desulfuromonadales	Desulfuromonadaceae	1.49525443623301e-05
SE_PI_1	SE	Belvedere		Bacteria	Verrucomicrobiota	Verrucomicrobiae	Verrucomicrobiales	DEV007	0.00372841786156071
SW_PI_2	SW	Belvedere		Bacteria	Verrucomicrobiota	Verrucomicrobiae	Verrucomicrobiales	DEV007	0.00011456866295576
SE_IZ_1	SE	Merkur		Bacteria	Verrucomicrobiota	Verrucomicrobiae	Verrucomicrobiales	DEV007	0.00444158536735271
SW_IZ_2	SW	Merkur		Bacteria	Verrucomicrobiota	Verrucomicrobiae	Verrucomicrobiales	DEV007	0.000130299414338422
A1_P_PI	P	Belvedere	A1_BE	Bacteria	Verrucomicrobiota	Verrucomicrobiae	Verrucomicrobiales	DEV007	0.00197736114506796
A1_R_PI	R	Belvedere	A1_BE	Bacteria	Verrucomicrobiota	Verrucomicrobiae	Verrucomicrobiales	DEV007	0.000171284203314349
A1_V_PI	V	Belvedere	A1_BE	Bacteria	Verrucomicrobiota	Verrucomicrobiae	Verrucomicrobiales	DEV007	0.000255533906155173
A1_A_IZ	A	Merkur	A1_IZ	Bacteria	Verrucomicrobiota	Verrucomicrobiae	Verrucomicrobiales	DEV007	0.000513686064430909
A1_P_IZ	P	Merkur	A1_IZ	Bacteria	Verrucomicrobiota	Verrucomicrobiae	Verrucomicrobiales	DEV007	0.00212633004113798
A1_R_IZ	R	Merkur	A1_IZ	Bacteria	Verrucomicrobiota	Verrucomicrobiae	Verrucomicrobiales	DEV007	0.0012531328320802
A1_V_IZ	V	Merkur	A1_IZ	Bacteria	Verrucomicrobiota	Verrucomicrobiae	Verrucomicrobiales	DEV007	0.000334514373877841
A2_P_PI	P	Belvedere	A2_BE	Bacteria	Verrucomicrobiota	Verrucomicrobiae	Verrucomicrobiales	DEV007	0.00213497945622899
A2_R_PI	R	Belvedere	A2_BE	Bacteria	Verrucomicrobiota	Verrucomicrobiae	Verrucomicrobiales	DEV007	9.13158615651539e-05
A2_V_PI	V	Belvedere	A2_BE	Bacteria	Verrucomicrobiota	Verrucomicrobiae	Verrucomicrobiales	DEV007	0.000115542375166092
A2_P_IZ	P	Merkur	A2_IZ	Bacteria	Verrucomicrobiota	Verrucomicrobiae	Verrucomicrobiales	DEV007	4.85957691775727e-05
A2_V_IZ	V	Merkur	A2_IZ	Bacteria	Verrucomicrobiota	Verrucomicrobiae	Verrucomicrobiales	DEV007	0.000254114107398786
A3_P_PI	P	Belvedere	A3_BE	Bacteria	Verrucomicrobiota	Verrucomicrobiae	Verrucomicrobiales	DEV007	0.00358007733849659
A3_R_PI	R	Belvedere	A3_BE	Bacteria	Verrucomicrobiota	Verrucomicrobiae	Verrucomicrobiales	DEV007	8.39630562552477e-05
A3_V_PI	V	Belvedere	A3_BE	Bacteria	Verrucomicrobiota	Verrucomicrobiae	Verrucomicrobiales	DEV007	0.000678319853900339
A3_A_IZ	A	Merkur	A3_IZ	Bacteria	Verrucomicrobiota	Verrucomicrobiae	Verrucomicrobiales	DEV007	0.000131752305665349
A3_P_IZ	P	Merkur	A3_IZ	Bacteria	Verrucomicrobiota	Verrucomicrobiae	Verrucomicrobiales	DEV007	0.000398198915673722
A3_V_IZ	V	Merkur	A3_IZ	Bacteria	Verrucomicrobiota	Verrucomicrobiae	Verrucomicrobiales	DEV007	0.000164006122895255
SE_PI_1	SE	Belvedere		Bacteria	Proteobacteria	Alphaproteobacteria	Rhizobiales	Devosiaceae	2.24003743351444e-05
SE_IZ_1	SE	Merkur		Bacteria	Proteobacteria	Alphaproteobacteria	Rhizobiales	Devosiaceae	2.86818243279234e-05
SW_IZ_2	SW	Merkur		Bacteria	Proteobacteria	Alphaproteobacteria	Rhizobiales	Devosiaceae	9.14381855006469e-06
A1_P_PI	P	Belvedere	A1_BE	Bacteria	Proteobacteria	Alphaproteobacteria	Rhizobiales	Devosiaceae	7.72071596772741e-05
A1_A_IZ	A	Merkur	A1_IZ	Bacteria	Proteobacteria	Alphaproteobacteria	Rhizobiales	Devosiaceae	7.33837234901299e-05
A1_P_IZ	P	Merkur	A1_IZ	Bacteria	Proteobacteria	Alphaproteobacteria	Rhizobiales	Devosiaceae	0.00124108243217441
A2_P_PI	P	Belvedere	A2_BE	Bacteria	Proteobacteria	Alphaproteobacteria	Rhizobiales	Devosiaceae	3.14545776239998e-05
A2_A_IZ	A	Merkur	A2_IZ	Bacteria	Proteobacteria	Alphaproteobacteria	Rhizobiales	Devosiaceae	2.21503566207416e-05
A2_P_IZ	P	Merkur	A2_IZ	Bacteria	Proteobacteria	Alphaproteobacteria	Rhizobiales	Devosiaceae	0.00013457289926097
A3_P_PI	P	Belvedere	A3_BE	Bacteria	Proteobacteria	Alphaproteobacteria	Rhizobiales	Devosiaceae	3.86140853150634e-05
A3_P_IZ	P	Merkur	A3_IZ	Bacteria	Proteobacteria	Alphaproteobacteria	Rhizobiales	Devosiaceae	0.000561562573386018
A3_V_IZ	V	Merkur	A3_IZ	Bacteria	Proteobacteria	Alphaproteobacteria	Rhizobiales	Devosiaceae	1.09337415263503e-05
SE_PI_1	SE	Belvedere		Bacteria	Actinobacteriota	Actinobacteria	Corynebacteriales	Dietziaceae	2.48893048168272e-06
SW_PI_2	SW	Belvedere		Bacteria	Actinobacteriota	Actinobacteria	Corynebacteriales	Dietziaceae	1.39717881653366e-05
SE_IZ_1	SE	Merkur		Bacteria	Actinobacteriota	Actinobacteria	Corynebacteriales	Dietziaceae	4.09740347541763e-06
SW_IZ_2	SW	Merkur		Bacteria	Actinobacteriota	Actinobacteria	Corynebacteriales	Dietziaceae	2.28595463751617e-06
A1_P_IZ	P	Merkur	A1_IZ	Bacteria	Actinobacteriota	Actinobacteria	Corynebacteriales	Dietziaceae	2.60366943812814e-05
A2_R_PI	R	Belvedere	A2_BE	Bacteria	Actinobacteriota	Actinobacteria	Corynebacteriales	Dietziaceae	0.000121754482086872
SW_PI_2	SW	Belvedere		Bacteria	Proteobacteria	Gammaproteobacteria	Diplorickettsiales	Diplorickettsiaceae	2.79435763306731e-06
SE_IZ_1	SE	Merkur		Bacteria	Proteobacteria	Gammaproteobacteria	Diplorickettsiales	Diplorickettsiaceae	6.14610521312644e-06
A1_P_PI	P	Belvedere	A1_BE	Bacteria	Proteobacteria	Gammaproteobacteria	Diplorickettsiales	Diplorickettsiaceae	1.71571465949498e-05
A1_P_IZ	P	Merkur	A1_IZ	Bacteria	Proteobacteria	Gammaproteobacteria	Diplorickettsiales	Diplorickettsiaceae	2.60366943812814e-05
A2_P_PI	P	Belvedere	A2_BE	Bacteria	Proteobacteria	Gammaproteobacteria	Diplorickettsiales	Diplorickettsiaceae	7.86364440599996e-06
A3_P_PI	P	Belvedere	A3_BE	Bacteria	Proteobacteria	Gammaproteobacteria	Diplorickettsiales	Diplorickettsiaceae	1.10325958043038e-05
SE_PI_1	SE	Belvedere		Bacteria	Proteobacteria	Gammaproteobacteria	Burkholderiales	EC94	2.24003743351444e-05
SW_PI_2	SW	Belvedere		Bacteria	Proteobacteria	Gammaproteobacteria	Burkholderiales	EC94	8.38307289920193e-06
SW_IZ_2	SW	Merkur		Bacteria	Proteobacteria	Gammaproteobacteria	Burkholderiales	EC94	1.14297731875809e-05
A1_P_PI	P	Belvedere	A1_BE	Bacteria	Proteobacteria	Gammaproteobacteria	Burkholderiales	EC94	0.000476110818009857
A1_V_PI	V	Belvedere	A1_BE	Bacteria	Proteobacteria	Gammaproteobacteria	Burkholderiales	EC94	1.59708691346983e-05
A1_A_IZ	A	Merkur	A1_IZ	Bacteria	Proteobacteria	Gammaproteobacteria	Burkholderiales	EC94	4.89224823267533e-05
A1_P_IZ	P	Merkur	A1_IZ	Bacteria	Proteobacteria	Gammaproteobacteria	Burkholderiales	EC94	0.000104146777525125
A1_V_IZ	V	Merkur	A1_IZ	Bacteria	Proteobacteria	Gammaproteobacteria	Burkholderiales	EC94	4.77877676968344e-05
A2_P_PI	P	Belvedere	A2_BE	Bacteria	Proteobacteria	Gammaproteobacteria	Burkholderiales	EC94	0.0252501621876659
A2_P_IZ	P	Merkur	A2_IZ	Bacteria	Proteobacteria	Gammaproteobacteria	Burkholderiales	EC94	1.49525443623301e-05
A2_V_IZ	V	Merkur	A2_IZ	Bacteria	Proteobacteria	Gammaproteobacteria	Burkholderiales	EC94	0.000132139335847369
A3_P_PI	P	Belvedere	A3_BE	Bacteria	Proteobacteria	Gammaproteobacteria	Burkholderiales	EC94	0.000336494172031266
A3_R_IZ	R	Merkur	A3_IZ	Bacteria	Proteobacteria	Gammaproteobacteria	Burkholderiales	EC94	0.00236220472440945
SE_PI_1	SE	Belvedere		Bacteria	Proteobacteria	Gammaproteobacteria	Ectothiorhodospirales	Ectothiorhodospiraceae	0.00736723422578084
SW_PI_2	SW	Belvedere		Bacteria	Proteobacteria	Gammaproteobacteria	Ectothiorhodospirales	Ectothiorhodospiraceae	0.00442067377551248
SE_IZ_1	SE	Merkur		Bacteria	Proteobacteria	Gammaproteobacteria	Ectothiorhodospirales	Ectothiorhodospiraceae	0.00378395210954818
SW_IZ_2	SW	Merkur		Bacteria	Proteobacteria	Gammaproteobacteria	Ectothiorhodospirales	Ectothiorhodospiraceae	0.0042404458525925
A1_P_PI	P	Belvedere	A1_BE	Bacteria	Proteobacteria	Gammaproteobacteria	Ectothiorhodospirales	Ectothiorhodospiraceae	0.000145835746057073
A1_V_PI	V	Belvedere	A1_BE	Bacteria	Proteobacteria	Gammaproteobacteria	Ectothiorhodospirales	Ectothiorhodospiraceae	7.98543456734916e-05
A1_A_IZ	A	Merkur	A1_IZ	Bacteria	Proteobacteria	Gammaproteobacteria	Ectothiorhodospirales	Ectothiorhodospiraceae	2.44612411633766e-05
A1_P_IZ	P	Merkur	A1_IZ	Bacteria	Proteobacteria	Gammaproteobacteria	Ectothiorhodospirales	Ectothiorhodospiraceae	0.000104146777525125
A1_V_IZ	V	Merkur	A1_IZ	Bacteria	Proteobacteria	Gammaproteobacteria	Ectothiorhodospirales	Ectothiorhodospiraceae	1.36536479133813e-05
A2_P_PI	P	Belvedere	A2_BE	Bacteria	Proteobacteria	Gammaproteobacteria	Ectothiorhodospirales	Ectothiorhodospiraceae	0.000475750486562998
A2_R_PI	R	Belvedere	A2_BE	Bacteria	Proteobacteria	Gammaproteobacteria	Ectothiorhodospirales	Ectothiorhodospiraceae	0.00015219310260859
A2_V_PI	V	Belvedere	A2_BE	Bacteria	Proteobacteria	Gammaproteobacteria	Ectothiorhodospirales	Ectothiorhodospiraceae	8.34472709532888e-05
A2_P_IZ	P	Merkur	A2_IZ	Bacteria	Proteobacteria	Gammaproteobacteria	Ectothiorhodospirales	Ectothiorhodospiraceae	2.24288165434951e-05
A2_R_IZ	R	Merkur	A2_IZ	Bacteria	Proteobacteria	Gammaproteobacteria	Ectothiorhodospirales	Ectothiorhodospiraceae	0.000317493914699968
A2_V_IZ	V	Merkur	A2_IZ	Bacteria	Proteobacteria	Gammaproteobacteria	Ectothiorhodospirales	Ectothiorhodospiraceae	4.06582571838058e-05
A3_P_PI	P	Belvedere	A3_BE	Bacteria	Proteobacteria	Gammaproteobacteria	Ectothiorhodospirales	Ectothiorhodospiraceae	0.00106464549511532
A3_R_PI	R	Belvedere	A3_BE	Bacteria	Proteobacteria	Gammaproteobacteria	Ectothiorhodospirales	Ectothiorhodospiraceae	0.000111950741673664
A3_V_PI	V	Belvedere	A3_BE	Bacteria	Proteobacteria	Gammaproteobacteria	Ectothiorhodospirales	Ectothiorhodospiraceae	0.000313070701800157
A3_P_IZ	P	Merkur	A3_IZ	Bacteria	Proteobacteria	Gammaproteobacteria	Ectothiorhodospirales	Ectothiorhodospiraceae	9.18920574631666e-05
A3_R_IZ	R	Merkur	A3_IZ	Bacteria	Proteobacteria	Gammaproteobacteria	Ectothiorhodospirales	Ectothiorhodospiraceae	0.00393700787401575
A3_V_IZ	V	Merkur	A3_IZ	Bacteria	Proteobacteria	Gammaproteobacteria	Ectothiorhodospirales	Ectothiorhodospiraceae	2.18674830527006e-05
SE_PI_1	SE	Belvedere		Bacteria	Myxococcota	Polyangia	Polyangiales	Eel-36e1D6	7.46679144504815e-05
SE_IZ_1	SE	Merkur		Bacteria	Myxococcota	Polyangia	Polyangiales	Eel-36e1D6	0.000235600699836514
SW_IZ_2	SW	Merkur		Bacteria	Myxococcota	Polyangia	Polyangiales	Eel-36e1D6	2.28595463751617e-06
A1_P_PI	P	Belvedere	A1_BE	Bacteria	Myxococcota	Polyangia	Polyangiales	Eel-36e1D6	0.00040319294498132
A1_P_IZ	P	Merkur	A1_IZ	Bacteria	Myxococcota	Polyangia	Polyangiales	Eel-36e1D6	0.000416587110100502
A1_V_IZ	V	Merkur	A1_IZ	Bacteria	Myxococcota	Polyangia	Polyangiales	Eel-36e1D6	6.82682395669063e-06
A2_P_PI	P	Belvedere	A2_BE	Bacteria	Myxococcota	Polyangia	Polyangiales	Eel-36e1D6	0.000255568443194999
A2_V_PI	V	Belvedere	A2_BE	Bacteria	Myxococcota	Polyangia	Polyangiales	Eel-36e1D6	6.41902084256068e-06
A2_P_IZ	P	Merkur	A2_IZ	Bacteria	Myxococcota	Polyangia	Polyangiales	Eel-36e1D6	1.12144082717475e-05
A2_V_IZ	V	Merkur	A2_IZ	Bacteria	Myxococcota	Polyangia	Polyangiales	Eel-36e1D6	1.01645642959515e-05
A3_P_PI	P	Belvedere	A3_BE	Bacteria	Myxococcota	Polyangia	Polyangiales	Eel-36e1D6	0.000369591959444178
A3_V_PI	V	Belvedere	A3_BE	Bacteria	Myxococcota	Polyangia	Polyangiales	Eel-36e1D6	5.21784503000261e-05
A3_P_IZ	P	Merkur	A3_IZ	Bacteria	Myxococcota	Polyangia	Polyangiales	Eel-36e1D6	3.06306858210555e-05
A3_V_IZ	V	Merkur	A3_IZ	Bacteria	Myxococcota	Polyangia	Polyangiales	Eel-36e1D6	3.2801224579051e-05
SE_PI_1	SE	Belvedere		Bacteria	Proteobacteria	Alphaproteobacteria	Puniceispirillales	EF100-94H03	1.24446524084136e-05
SW_PI_2	SW	Belvedere		Bacteria	Proteobacteria	Alphaproteobacteria	Puniceispirillales	EF100-94H03	2.79435763306731e-06
SE_IZ_1	SE	Merkur		Bacteria	Proteobacteria	Alphaproteobacteria	Puniceispirillales	EF100-94H03	1.84383156393793e-05
A1_P_PI	P	Belvedere	A1_BE	Bacteria	Proteobacteria	Alphaproteobacteria	Puniceispirillales	EF100-94H03	0.000746335876880316
A1_P_IZ	P	Merkur	A1_IZ	Bacteria	Proteobacteria	Alphaproteobacteria	Puniceispirillales	EF100-94H03	0.000269045841939907
A2_P_PI	P	Belvedere	A2_BE	Bacteria	Proteobacteria	Alphaproteobacteria	Puniceispirillales	EF100-94H03	0.000719523463148996
A2_P_IZ	P	Merkur	A2_IZ	Bacteria	Proteobacteria	Alphaproteobacteria	Puniceispirillales	EF100-94H03	3.73813609058251e-06
A2_V_IZ	V	Merkur	A2_IZ	Bacteria	Proteobacteria	Alphaproteobacteria	Puniceispirillales	EF100-94H03	1.01645642959515e-05
A3_P_PI	P	Belvedere	A3_BE	Bacteria	Proteobacteria	Alphaproteobacteria	Puniceispirillales	EF100-94H03	0.000513015704900127
A3_P_IZ	P	Merkur	A3_IZ	Bacteria	Proteobacteria	Alphaproteobacteria	Puniceispirillales	EF100-94H03	2.0420457214037e-05
A3_R_IZ	R	Merkur	A3_IZ	Bacteria	Proteobacteria	Alphaproteobacteria	Puniceispirillales	EF100-94H03	0.00078740157480315
SE_PI_1	SE	Belvedere		Bacteria	Elusimicrobiota	Endomicrobia	Endomicrobiales	Endomicrobiaceae	7.46679144504815e-06
SE_PI_1	SE	Belvedere		Bacteria	Proteobacteria	Gammaproteobacteria	Pseudomonadales	Endozoicomonadaceae	0.000129424385047501
SW_PI_2	SW	Belvedere		Bacteria	Proteobacteria	Gammaproteobacteria	Pseudomonadales	Endozoicomonadaceae	0.000209576822480048
SW_IZ_2	SW	Merkur		Bacteria	Proteobacteria	Gammaproteobacteria	Pseudomonadales	Endozoicomonadaceae	0.000121155595788357
A1_P_PI	P	Belvedere	A1_BE	Bacteria	Proteobacteria	Gammaproteobacteria	Pseudomonadales	Endozoicomonadaceae	0.00328559357293289
A1_R_PI	R	Belvedere	A1_BE	Bacteria	Proteobacteria	Gammaproteobacteria	Pseudomonadales	Endozoicomonadaceae	0.000599494711600223
A1_V_PI	V	Belvedere	A1_BE	Bacteria	Proteobacteria	Gammaproteobacteria	Pseudomonadales	Endozoicomonadaceae	7.98543456734916e-05
A1_A_IZ	A	Merkur	A1_IZ	Bacteria	Proteobacteria	Gammaproteobacteria	Pseudomonadales	Endozoicomonadaceae	1.22306205816883e-05
A1_P_IZ	P	Merkur	A1_IZ	Bacteria	Proteobacteria	Gammaproteobacteria	Pseudomonadales	Endozoicomonadaceae	0.000442623804481783
A1_V_IZ	V	Merkur	A1_IZ	Bacteria	Proteobacteria	Gammaproteobacteria	Pseudomonadales	Endozoicomonadaceae	0.000580280036318703
A2_P_PI	P	Belvedere	A2_BE	Bacteria	Proteobacteria	Gammaproteobacteria	Pseudomonadales	Endozoicomonadaceae	0.0205948846993139
A2_V_PI	V	Belvedere	A2_BE	Bacteria	Proteobacteria	Gammaproteobacteria	Pseudomonadales	Endozoicomonadaceae	1.28380416851214e-05
A2_A_IZ	A	Merkur	A2_IZ	Bacteria	Proteobacteria	Gammaproteobacteria	Pseudomonadales	Endozoicomonadaceae	8.86014264829664e-05
A2_P_IZ	P	Merkur	A2_IZ	Bacteria	Proteobacteria	Gammaproteobacteria	Pseudomonadales	Endozoicomonadaceae	4.11194969964076e-05
A2_R_IZ	R	Merkur	A2_IZ	Bacteria	Proteobacteria	Gammaproteobacteria	Pseudomonadales	Endozoicomonadaceae	0.000105831304899989
A2_V_IZ	V	Merkur	A2_IZ	Bacteria	Proteobacteria	Gammaproteobacteria	Pseudomonadales	Endozoicomonadaceae	0.000132139335847369
A3_P_PI	P	Belvedere	A3_BE	Bacteria	Proteobacteria	Gammaproteobacteria	Pseudomonadales	Endozoicomonadaceae	0.00204654652169836
A3_R_PI	R	Belvedere	A3_BE	Bacteria	Proteobacteria	Gammaproteobacteria	Pseudomonadales	Endozoicomonadaceae	0.000447802966694654
A3_V_PI	V	Belvedere	A3_BE	Bacteria	Proteobacteria	Gammaproteobacteria	Pseudomonadales	Endozoicomonadaceae	0.000104356900600052
A3_P_IZ	P	Merkur	A3_IZ	Bacteria	Proteobacteria	Gammaproteobacteria	Pseudomonadales	Endozoicomonadaceae	2.0420457214037e-05
A3_R_IZ	R	Merkur	A3_IZ	Bacteria	Proteobacteria	Gammaproteobacteria	Pseudomonadales	Endozoicomonadaceae	0.0102362204724409
A3_V_IZ	V	Merkur	A3_IZ	Bacteria	Proteobacteria	Gammaproteobacteria	Pseudomonadales	Endozoicomonadaceae	2.18674830527006e-05
SE_PI_1	SE	Belvedere		Bacteria	Proteobacteria	Gammaproteobacteria	Enterobacterales	Enterobacteriaceae	0.000136891176492549
SW_PI_2	SW	Belvedere		Bacteria	Proteobacteria	Gammaproteobacteria	Enterobacterales	Enterobacteriaceae	2.79435763306731e-06
SE_IZ_1	SE	Merkur		Bacteria	Proteobacteria	Gammaproteobacteria	Enterobacterales	Enterobacteriaceae	1.63896139016705e-05
SW_IZ_2	SW	Merkur		Bacteria	Proteobacteria	Gammaproteobacteria	Enterobacterales	Enterobacteriaceae	1.14297731875809e-05
A1_P_PI	P	Belvedere	A1_BE	Bacteria	Proteobacteria	Gammaproteobacteria	Enterobacterales	Enterobacteriaceae	0.000343142931898996
A1_R_PI	R	Belvedere	A1_BE	Bacteria	Proteobacteria	Gammaproteobacteria	Enterobacterales	Enterobacteriaceae	0.000171284203314349
A1_V_PI	V	Belvedere	A1_BE	Bacteria	Proteobacteria	Gammaproteobacteria	Enterobacterales	Enterobacteriaceae	0.00214009646404957
A1_A_IZ	A	Merkur	A1_IZ	Bacteria	Proteobacteria	Gammaproteobacteria	Enterobacterales	Enterobacteriaceae	1.22306205816883e-05
A1_P_IZ	P	Merkur	A1_IZ	Bacteria	Proteobacteria	Gammaproteobacteria	Enterobacterales	Enterobacteriaceae	1.73577962541876e-05
A1_V_IZ	V	Merkur	A1_IZ	Bacteria	Proteobacteria	Gammaproteobacteria	Enterobacterales	Enterobacteriaceae	0.000826045698759566
A2_P_PI	P	Belvedere	A2_BE	Bacteria	Proteobacteria	Gammaproteobacteria	Enterobacterales	Enterobacteriaceae	0.000192659287946999
A2_R_PI	R	Belvedere	A2_BE	Bacteria	Proteobacteria	Gammaproteobacteria	Enterobacterales	Enterobacteriaceae	9.13158615651539e-05
A2_V_PI	V	Belvedere	A2_BE	Bacteria	Proteobacteria	Gammaproteobacteria	Enterobacterales	Enterobacteriaceae	6.41902084256068e-06
A2_P_IZ	P	Merkur	A2_IZ	Bacteria	Proteobacteria	Gammaproteobacteria	Enterobacterales	Enterobacteriaceae	0.000175692396257378
A2_R_IZ	R	Merkur	A2_IZ	Bacteria	Proteobacteria	Gammaproteobacteria	Enterobacterales	Enterobacteriaceae	0.000317493914699968
A2_V_IZ	V	Merkur	A2_IZ	Bacteria	Proteobacteria	Gammaproteobacteria	Enterobacterales	Enterobacteriaceae	0.00100629186529919
A3_R_PI	R	Belvedere	A3_BE	Bacteria	Proteobacteria	Gammaproteobacteria	Enterobacterales	Enterobacteriaceae	0.00338650993562832
A3_V_PI	V	Belvedere	A3_BE	Bacteria	Proteobacteria	Gammaproteobacteria	Enterobacterales	Enterobacteriaceae	0.0045917036264023
A3_A_IZ	A	Merkur	A3_IZ	Bacteria	Proteobacteria	Gammaproteobacteria	Enterobacterales	Enterobacteriaceae	0.000395256916996047
A3_R_IZ	R	Merkur	A3_IZ	Bacteria	Proteobacteria	Gammaproteobacteria	Enterobacterales	Enterobacteriaceae	0.0661417322834646
A3_V_IZ	V	Merkur	A3_IZ	Bacteria	Proteobacteria	Gammaproteobacteria	Enterobacterales	Enterobacteriaceae	2.18674830527006e-05
SE_PI_1	SE	Belvedere		Bacteria	Firmicutes	Bacilli	Lactobacillales	Enterococcaceae	9.45793583039432e-05
SW_PI_2	SW	Belvedere		Bacteria	Firmicutes	Bacilli	Lactobacillales	Enterococcaceae	5.58871526613462e-06
SE_IZ_1	SE	Merkur		Bacteria	Firmicutes	Bacilli	Lactobacillales	Enterococcaceae	1.84383156393793e-05
SW_IZ_2	SW	Merkur		Bacteria	Firmicutes	Bacilli	Lactobacillales	Enterococcaceae	1.14297731875809e-05
A1_P_PI	P	Belvedere	A1_BE	Bacteria	Firmicutes	Bacilli	Lactobacillales	Enterococcaceae	3.00250065411621e-05
A1_R_PI	R	Belvedere	A1_BE	Bacteria	Firmicutes	Bacilli	Lactobacillales	Enterococcaceae	0.000128463152485762
A1_V_PI	V	Belvedere	A1_BE	Bacteria	Firmicutes	Bacilli	Lactobacillales	Enterococcaceae	0.000862426933273709
A1_A_IZ	A	Merkur	A1_IZ	Bacteria	Firmicutes	Bacilli	Lactobacillales	Enterococcaceae	0.000244612411633766
A1_P_IZ	P	Merkur	A1_IZ	Bacteria	Firmicutes	Bacilli	Lactobacillales	Enterococcaceae	7.81100831438441e-05
A1_V_IZ	V	Merkur	A1_IZ	Bacteria	Firmicutes	Bacilli	Lactobacillales	Enterococcaceae	0.000471050853011653
A2_P_PI	P	Belvedere	A2_BE	Bacteria	Firmicutes	Bacilli	Lactobacillales	Enterococcaceae	0.000157272888119999
A2_R_PI	R	Belvedere	A2_BE	Bacteria	Firmicutes	Bacilli	Lactobacillales	Enterococcaceae	0.000273947584695462
A2_V_PI	V	Belvedere	A2_BE	Bacteria	Firmicutes	Bacilli	Lactobacillales	Enterococcaceae	3.20951042128034e-05
A2_A_IZ	A	Merkur	A2_IZ	Bacteria	Firmicutes	Bacilli	Lactobacillales	Enterococcaceae	0.00013290213972445
A2_P_IZ	P	Merkur	A2_IZ	Bacteria	Firmicutes	Bacilli	Lactobacillales	Enterococcaceae	0.00010466781053631
A2_R_IZ	R	Merkur	A2_IZ	Bacteria	Firmicutes	Bacilli	Lactobacillales	Enterococcaceae	0.000634987829399936
A2_V_IZ	V	Merkur	A2_IZ	Bacteria	Firmicutes	Bacilli	Lactobacillales	Enterococcaceae	0.000518392779093524
A3_P_PI	P	Belvedere	A3_BE	Bacteria	Firmicutes	Bacilli	Lactobacillales	Enterococcaceae	3.86140853150634e-05
A3_R_PI	R	Belvedere	A3_BE	Bacteria	Firmicutes	Bacilli	Lactobacillales	Enterococcaceae	0.00139938427092079
A3_V_PI	V	Belvedere	A3_BE	Bacteria	Firmicutes	Bacilli	Lactobacillales	Enterococcaceae	0.0024002087138012
A3_A_IZ	A	Merkur	A3_IZ	Bacteria	Firmicutes	Bacilli	Lactobacillales	Enterococcaceae	0.00057092665788318
A3_P_IZ	P	Merkur	A3_IZ	Bacteria	Firmicutes	Bacilli	Lactobacillales	Enterococcaceae	3.06306858210555e-05
A3_R_IZ	R	Merkur	A3_IZ	Bacteria	Firmicutes	Bacilli	Lactobacillales	Enterococcaceae	0.0346456692913386
A3_V_IZ	V	Merkur	A3_IZ	Bacteria	Firmicutes	Bacilli	Lactobacillales	Enterococcaceae	0.000109337415263503
SE_PI_1	SE	Belvedere		Bacteria	Firmicutes	Bacilli	Entomoplasmatales	Entomoplasmatales Incertae Sedis	5.72454010787025e-05
SW_PI_2	SW	Belvedere		Bacteria	Firmicutes	Bacilli	Entomoplasmatales	Entomoplasmatales Incertae Sedis	2.79435763306731e-06
SE_IZ_1	SE	Merkur		Bacteria	Firmicutes	Bacilli	Entomoplasmatales	Entomoplasmatales Incertae Sedis	5.32662451804292e-05
SW_IZ_2	SW	Merkur		Bacteria	Firmicutes	Bacilli	Entomoplasmatales	Entomoplasmatales Incertae Sedis	2.97174102877102e-05
A1_R_PI	R	Belvedere	A1_BE	Bacteria	Firmicutes	Bacilli	Entomoplasmatales	Entomoplasmatales Incertae Sedis	0.000171284203314349
A3_P_PI	P	Belvedere	A3_BE	Bacteria	Firmicutes	Bacilli	Entomoplasmatales	Entomoplasmatales Incertae Sedis	5.51629790215191e-06
SE_PI_1	SE	Belvedere		Bacteria	Entotheonellaeota	Entotheonellia	Entotheonellales	Entotheonellaceae	7.46679144504815e-06
SW_PI_2	SW	Belvedere		Bacteria	Entotheonellaeota	Entotheonellia	Entotheonellales	Entotheonellaceae	5.58871526613462e-06
SE_IZ_1	SE	Merkur		Bacteria	Entotheonellaeota	Entotheonellia	Entotheonellales	Entotheonellaceae	1.63896139016705e-05
SW_IZ_2	SW	Merkur		Bacteria	Entotheonellaeota	Entotheonellia	Entotheonellales	Entotheonellaceae	2.28595463751617e-06
A1_P_PI	P	Belvedere	A1_BE	Bacteria	Entotheonellaeota	Entotheonellia	Entotheonellales	Entotheonellaceae	0.00420779020241144
A1_P_IZ	P	Merkur	A1_IZ	Bacteria	Entotheonellaeota	Entotheonellia	Entotheonellales	Entotheonellaceae	0.0027859262987971
A1_V_IZ	V	Merkur	A1_IZ	Bacteria	Entotheonellaeota	Entotheonellia	Entotheonellales	Entotheonellaceae	1.36536479133813e-05
A2_P_PI	P	Belvedere	A2_BE	Bacteria	Entotheonellaeota	Entotheonellia	Entotheonellales	Entotheonellaceae	0.00111270568344899
A2_V_PI	V	Belvedere	A2_BE	Bacteria	Entotheonellaeota	Entotheonellia	Entotheonellales	Entotheonellaceae	1.28380416851214e-05
A2_P_IZ	P	Merkur	A2_IZ	Bacteria	Entotheonellaeota	Entotheonellia	Entotheonellales	Entotheonellaceae	3.73813609058251e-06
A3_P_PI	P	Belvedere	A3_BE	Bacteria	Entotheonellaeota	Entotheonellia	Entotheonellales	Entotheonellaceae	0.00224513324617583
A3_P_IZ	P	Merkur	A3_IZ	Bacteria	Entotheonellaeota	Entotheonellia	Entotheonellales	Entotheonellaceae	0.000193994343533352
A3_V_IZ	V	Merkur	A3_IZ	Bacteria	Entotheonellaeota	Entotheonellia	Entotheonellales	Entotheonellaceae	1.09337415263503e-05
SE_PI_1	SE	Belvedere		Bacteria	Cyanobacteria	Cyanobacteriia	Eurycoccales	Eurycoccales Incertae Sedis	6.22232620420679e-05
SE_IZ_1	SE	Merkur		Bacteria	Cyanobacteria	Cyanobacteriia	Eurycoccales	Eurycoccales Incertae Sedis	1.22922104262529e-05
A1_P_PI	P	Belvedere	A1_BE	Bacteria	Cyanobacteria	Cyanobacteriia	Eurycoccales	Eurycoccales Incertae Sedis	4.28928664873745e-06
A1_V_PI	V	Belvedere	A1_BE	Bacteria	Cyanobacteria	Cyanobacteriia	Eurycoccales	Eurycoccales Incertae Sedis	1.59708691346983e-05
A2_P_PI	P	Belvedere	A2_BE	Bacteria	Cyanobacteria	Cyanobacteriia	Eurycoccales	Eurycoccales Incertae Sedis	1.96591110149999e-05
SE_PI_1	SE	Belvedere		Bacteria	Firmicutes	Thermoanaerobacteria	Thermoanaerobacterales	Family III	2.48893048168272e-06
SE_IZ_1	SE	Merkur		Bacteria	Firmicutes	Thermoanaerobacteria	Thermoanaerobacterales	Family III	8.19480695083526e-06
A1_R_PI	R	Belvedere	A1_BE	Bacteria	Firmicutes	Thermoanaerobacteria	Thermoanaerobacterales	Family III	4.28210508285873e-05
A1_V_PI	V	Belvedere	A1_BE	Bacteria	Firmicutes	Thermoanaerobacteria	Thermoanaerobacterales	Family III	1.59708691346983e-05
A1_P_IZ	P	Merkur	A1_IZ	Bacteria	Firmicutes	Thermoanaerobacteria	Thermoanaerobacterales	Family III	8.67889812709378e-06
A2_V_PI	V	Belvedere	A2_BE	Bacteria	Firmicutes	Thermoanaerobacteria	Thermoanaerobacterales	Family III	6.41902084256068e-06
A3_A_IZ	A	Merkur	A3_IZ	Bacteria	Firmicutes	Thermoanaerobacteria	Thermoanaerobacterales	Family III	4.39174352217831e-05
A3_V_IZ	V	Merkur	A3_IZ	Bacteria	Firmicutes	Thermoanaerobacteria	Thermoanaerobacterales	Family III	1.09337415263503e-05
SE_PI_1	SE	Belvedere		Bacteria	Fermentibacterota	Fermentibacteria	Fermentibacterales	Fermentibacteraceae	5.72454010787025e-05
SE_IZ_1	SE	Merkur		Bacteria	Fermentibacterota	Fermentibacteria	Fermentibacterales	Fermentibacteraceae	1.84383156393793e-05
A2_P_IZ	P	Merkur	A2_IZ	Bacteria	Fermentibacterota	Fermentibacteria	Fermentibacterales	Fermentibacteraceae	0.000314003431608931
A3_P_IZ	P	Merkur	A3_IZ	Bacteria	Fermentibacterota	Fermentibacteria	Fermentibacterales	Fermentibacteraceae	0.000214414800747389
SE_PI_1	SE	Belvedere		Bacteria	Bacteroidota	Bacteroidia	Sphingobacteriales	FFCH9454	1.24446524084136e-05
SE_IZ_1	SE	Merkur		Bacteria	Bacteroidota	Bacteroidia	Sphingobacteriales	FFCH9454	1.02435086885441e-05
A1_P_IZ	P	Merkur	A1_IZ	Bacteria	Bacteroidota	Bacteroidia	Sphingobacteriales	FFCH9454	8.67889812709378e-06
SE_PI_1	SE	Belvedere		Bacteria	Fibrobacterota	Fibrobacteria	Fibrobacterales	Fibrobacteraceae	0.000801435615101835
SW_PI_2	SW	Belvedere		Bacteria	Fibrobacterota	Fibrobacteria	Fibrobacterales	Fibrobacteraceae	1.67661457984039e-05
SE_IZ_1	SE	Merkur		Bacteria	Fibrobacterota	Fibrobacteria	Fibrobacterales	Fibrobacteraceae	0.000579782591771594
SW_IZ_2	SW	Merkur		Bacteria	Fibrobacterota	Fibrobacteria	Fibrobacterales	Fibrobacteraceae	2.28595463751617e-05
A1_P_PI	P	Belvedere	A1_BE	Bacteria	Fibrobacterota	Fibrobacteria	Fibrobacterales	Fibrobacteraceae	3.00250065411621e-05
A1_V_PI	V	Belvedere	A1_BE	Bacteria	Fibrobacterota	Fibrobacteria	Fibrobacterales	Fibrobacteraceae	1.59708691346983e-05
A1_P_IZ	P	Merkur	A1_IZ	Bacteria	Fibrobacterota	Fibrobacteria	Fibrobacterales	Fibrobacteraceae	8.67889812709378e-05
A2_P_PI	P	Belvedere	A2_BE	Bacteria	Fibrobacterota	Fibrobacteria	Fibrobacterales	Fibrobacteraceae	0.000102227377277999
A2_R_PI	R	Belvedere	A2_BE	Bacteria	Fibrobacterota	Fibrobacteria	Fibrobacterales	Fibrobacteraceae	3.0438620521718e-05
A2_P_IZ	P	Merkur	A2_IZ	Bacteria	Fibrobacterota	Fibrobacteria	Fibrobacterales	Fibrobacteraceae	2.24288165434951e-05
A3_P_PI	P	Belvedere	A3_BE	Bacteria	Fibrobacterota	Fibrobacteria	Fibrobacterales	Fibrobacteraceae	0.000286847490911899
A3_R_IZ	R	Merkur	A3_IZ	Bacteria	Fibrobacterota	Fibrobacteria	Fibrobacterales	Fibrobacteraceae	0.00078740157480315
SE_PI_1	SE	Belvedere		Bacteria	Bacteroidota	Bacteroidia	Cytophagales	Flammeovirgaceae	0.000928371069667653
SW_PI_2	SW	Belvedere		Bacteria	Bacteroidota	Bacteroidia	Cytophagales	Flammeovirgaceae	1.11774305322692e-05
SE_IZ_1	SE	Merkur		Bacteria	Bacteroidota	Bacteroidia	Cytophagales	Flammeovirgaceae	0.000923964483706675
SW_IZ_2	SW	Merkur		Bacteria	Bacteroidota	Bacteroidia	Cytophagales	Flammeovirgaceae	6.85786391254852e-06
A1_P_PI	P	Belvedere	A1_BE	Bacteria	Bacteroidota	Bacteroidia	Cytophagales	Flammeovirgaceae	0.000141546459408336
A1_A_IZ	A	Merkur	A1_IZ	Bacteria	Bacteroidota	Bacteroidia	Cytophagales	Flammeovirgaceae	0.000134536826398571
A1_P_IZ	P	Merkur	A1_IZ	Bacteria	Bacteroidota	Bacteroidia	Cytophagales	Flammeovirgaceae	6.94311850167503e-05
A1_V_IZ	V	Merkur	A1_IZ	Bacteria	Bacteroidota	Bacteroidia	Cytophagales	Flammeovirgaceae	1.36536479133813e-05
A2_P_PI	P	Belvedere	A2_BE	Bacteria	Bacteroidota	Bacteroidia	Cytophagales	Flammeovirgaceae	0.000145477421510999
A2_V_PI	V	Belvedere	A2_BE	Bacteria	Bacteroidota	Bacteroidia	Cytophagales	Flammeovirgaceae	2.56760833702427e-05
A2_P_IZ	P	Merkur	A2_IZ	Bacteria	Bacteroidota	Bacteroidia	Cytophagales	Flammeovirgaceae	7.47627218116503e-06
A3_P_PI	P	Belvedere	A3_BE	Bacteria	Bacteroidota	Bacteroidia	Cytophagales	Flammeovirgaceae	0.00023168451189038
A3_R_PI	R	Belvedere	A3_BE	Bacteria	Bacteroidota	Bacteroidia	Cytophagales	Flammeovirgaceae	2.79876854184159e-05
A3_P_IZ	P	Merkur	A3_IZ	Bacteria	Bacteroidota	Bacteroidia	Cytophagales	Flammeovirgaceae	0.000112312514677204
SE_PI_1	SE	Belvedere		Bacteria	Bacteroidota	Bacteroidia	Flavobacteriales	Flavobacteriaceae	0.080845439906018
SW_PI_2	SW	Belvedere		Bacteria	Bacteroidota	Bacteroidia	Flavobacteriales	Flavobacteriaceae	0.0966791853888628
SE_IZ_1	SE	Merkur		Bacteria	Bacteroidota	Bacteroidia	Flavobacteriales	Flavobacteriaceae	0.0924824938436513
SW_IZ_2	SW	Merkur		Bacteria	Bacteroidota	Bacteroidia	Flavobacteriales	Flavobacteriaceae	0.128799828096211
A1_P_PI	P	Belvedere	A1_BE	Bacteria	Bacteroidota	Bacteroidia	Flavobacteriales	Flavobacteriaceae	0.120494640536332
A1_R_PI	R	Belvedere	A1_BE	Bacteria	Bacteroidota	Bacteroidia	Flavobacteriales	Flavobacteriaceae	0.145720035969683
A1_V_PI	V	Belvedere	A1_BE	Bacteria	Bacteroidota	Bacteroidia	Flavobacteriales	Flavobacteriaceae	0.167374708531638
A1_A_IZ	A	Merkur	A1_IZ	Bacteria	Bacteroidota	Bacteroidia	Flavobacteriales	Flavobacteriaceae	0.385961693696338
A1_P_IZ	P	Merkur	A1_IZ	Bacteria	Bacteroidota	Bacteroidia	Flavobacteriales	Flavobacteriaceae	0.181727447883217
A1_R_IZ	R	Merkur	A1_IZ	Bacteria	Bacteroidota	Bacteroidia	Flavobacteriales	Flavobacteriaceae	0.111528822055138
A1_V_IZ	V	Merkur	A1_IZ	Bacteria	Bacteroidota	Bacteroidia	Flavobacteriales	Flavobacteriaceae	0.325762385565363
A2_P_PI	P	Belvedere	A2_BE	Bacteria	Bacteroidota	Bacteroidia	Flavobacteriales	Flavobacteriaceae	0.1099612715513
A2_R_PI	R	Belvedere	A2_BE	Bacteria	Bacteroidota	Bacteroidia	Flavobacteriales	Flavobacteriaceae	0.153928103978328
A2_V_PI	V	Belvedere	A2_BE	Bacteria	Bacteroidota	Bacteroidia	Flavobacteriales	Flavobacteriaceae	0.202918086875028
A2_A_IZ	A	Merkur	A2_IZ	Bacteria	Bacteroidota	Bacteroidia	Flavobacteriales	Flavobacteriaceae	0.50239223851504
A2_P_IZ	P	Merkur	A2_IZ	Bacteria	Bacteroidota	Bacteroidia	Flavobacteriales	Flavobacteriaceae	0.122308074747769
A2_R_IZ	R	Merkur	A2_IZ	Bacteria	Bacteroidota	Bacteroidia	Flavobacteriales	Flavobacteriaceae	0.551804423748545
A2_V_IZ	V	Merkur	A2_IZ	Bacteria	Bacteroidota	Bacteroidia	Flavobacteriales	Flavobacteriaceae	0.371951901281752
A3_P_PI	P	Belvedere	A3_BE	Bacteria	Bacteroidota	Bacteroidia	Flavobacteriales	Flavobacteriaceae	0.0961545887324099
A3_R_PI	R	Belvedere	A3_BE	Bacteria	Bacteroidota	Bacteroidia	Flavobacteriales	Flavobacteriaceae	0.170920794850266
A3_V_PI	V	Belvedere	A3_BE	Bacteria	Bacteroidota	Bacteroidia	Flavobacteriales	Flavobacteriaceae	0.157839812157579
A3_A_IZ	A	Merkur	A3_IZ	Bacteria	Bacteroidota	Bacteroidia	Flavobacteriales	Flavobacteriaceae	0.493368467281511
A3_P_IZ	P	Merkur	A3_IZ	Bacteria	Bacteroidota	Bacteroidia	Flavobacteriales	Flavobacteriaceae	0.204041208482658
A3_R_IZ	R	Merkur	A3_IZ	Bacteria	Bacteroidota	Bacteroidia	Flavobacteriales	Flavobacteriaceae	0.118110236220472
A3_V_IZ	V	Merkur	A3_IZ	Bacteria	Bacteroidota	Bacteroidia	Flavobacteriales	Flavobacteriaceae	0.428766673955828
SE_PI_1	SE	Belvedere		Bacteria	Proteobacteria	Alphaproteobacteria	Kiloniellales	Fodinicurvataceae	7.46679144504815e-06
SE_IZ_1	SE	Merkur		Bacteria	Proteobacteria	Alphaproteobacteria	Kiloniellales	Fodinicurvataceae	2.04870173770881e-06
A1_P_PI	P	Belvedere	A1_BE	Bacteria	Proteobacteria	Alphaproteobacteria	Kiloniellales	Fodinicurvataceae	0.000132967886110861
A1_R_PI	R	Belvedere	A1_BE	Bacteria	Proteobacteria	Alphaproteobacteria	Kiloniellales	Fodinicurvataceae	4.28210508285873e-05
A1_P_IZ	P	Merkur	A1_IZ	Bacteria	Proteobacteria	Alphaproteobacteria	Kiloniellales	Fodinicurvataceae	2.60366943812814e-05
A2_P_PI	P	Belvedere	A2_BE	Bacteria	Proteobacteria	Alphaproteobacteria	Kiloniellales	Fodinicurvataceae	0.000255568443194999
A2_P_IZ	P	Merkur	A2_IZ	Bacteria	Proteobacteria	Alphaproteobacteria	Kiloniellales	Fodinicurvataceae	1.12144082717475e-05
A3_P_PI	P	Belvedere	A3_BE	Bacteria	Proteobacteria	Alphaproteobacteria	Kiloniellales	Fodinicurvataceae	0.000358559363639874
A3_P_IZ	P	Merkur	A3_IZ	Bacteria	Proteobacteria	Alphaproteobacteria	Kiloniellales	Fodinicurvataceae	1.02102286070185e-05
SE_PI_1	SE	Belvedere		Bacteria	Proteobacteria	Alphaproteobacteria	Rickettsiales	Fokiniaceae	5.72454010787025e-05
SW_PI_2	SW	Belvedere		Bacteria	Proteobacteria	Alphaproteobacteria	Rickettsiales	Fokiniaceae	2.79435763306731e-06
SE_IZ_1	SE	Merkur		Bacteria	Proteobacteria	Alphaproteobacteria	Rickettsiales	Fokiniaceae	1.02435086885441e-05
SW_IZ_2	SW	Merkur		Bacteria	Proteobacteria	Alphaproteobacteria	Rickettsiales	Fokiniaceae	2.05735917376456e-05
A1_P_PI	P	Belvedere	A1_BE	Bacteria	Proteobacteria	Alphaproteobacteria	Rickettsiales	Fokiniaceae	4.28928664873745e-06
A1_P_IZ	P	Merkur	A1_IZ	Bacteria	Proteobacteria	Alphaproteobacteria	Rickettsiales	Fokiniaceae	1.73577962541876e-05
A2_P_PI	P	Belvedere	A2_BE	Bacteria	Proteobacteria	Alphaproteobacteria	Rickettsiales	Fokiniaceae	3.93182220299998e-06
A3_P_PI	P	Belvedere	A3_BE	Bacteria	Proteobacteria	Alphaproteobacteria	Rickettsiales	Fokiniaceae	2.75814895107595e-05
A3_R_IZ	R	Merkur	A3_IZ	Bacteria	Proteobacteria	Alphaproteobacteria	Rickettsiales	Fokiniaceae	0.00078740157480315
A3_V_IZ	V	Merkur	A3_IZ	Bacteria	Proteobacteria	Alphaproteobacteria	Rickettsiales	Fokiniaceae	1.09337415263503e-05
SE_PI_1	SE	Belvedere		Bacteria	Proteobacteria	Gammaproteobacteria	Francisellales	Francisellaceae	7.96457754138469e-05
SW_PI_2	SW	Belvedere		Bacteria	Proteobacteria	Gammaproteobacteria	Francisellales	Francisellaceae	1.11774305322692e-05
SE_IZ_1	SE	Merkur		Bacteria	Proteobacteria	Gammaproteobacteria	Francisellales	Francisellaceae	0.000131116911213364
SW_IZ_2	SW	Merkur		Bacteria	Proteobacteria	Gammaproteobacteria	Francisellales	Francisellaceae	1.82876371001294e-05
A1_P_PI	P	Belvedere	A1_BE	Bacteria	Proteobacteria	Gammaproteobacteria	Francisellales	Francisellaceae	3.00250065411621e-05
A1_R_PI	R	Belvedere	A1_BE	Bacteria	Proteobacteria	Gammaproteobacteria	Francisellales	Francisellaceae	4.28210508285873e-05
A1_V_PI	V	Belvedere	A1_BE	Bacteria	Proteobacteria	Gammaproteobacteria	Francisellales	Francisellaceae	1.59708691346983e-05
A1_A_IZ	A	Merkur	A1_IZ	Bacteria	Proteobacteria	Gammaproteobacteria	Francisellales	Francisellaceae	1.22306205816883e-05
A1_P_IZ	P	Merkur	A1_IZ	Bacteria	Proteobacteria	Gammaproteobacteria	Francisellales	Francisellaceae	3.47155925083751e-05
A2_P_PI	P	Belvedere	A2_BE	Bacteria	Proteobacteria	Gammaproteobacteria	Francisellales	Francisellaceae	3.14545776239998e-05
A2_V_PI	V	Belvedere	A2_BE	Bacteria	Proteobacteria	Gammaproteobacteria	Francisellales	Francisellaceae	6.41902084256068e-06
A3_P_PI	P	Belvedere	A3_BE	Bacteria	Proteobacteria	Gammaproteobacteria	Francisellales	Francisellaceae	5.51629790215191e-05
A3_R_PI	R	Belvedere	A3_BE	Bacteria	Proteobacteria	Gammaproteobacteria	Francisellales	Francisellaceae	5.59753708368318e-05
SE_PI_1	SE	Belvedere		Bacteria	Firmicutes	Clostridia	Peptostreptococcales-Tissierellales	Fusibacteraceae	0.00125690989324977
SW_PI_2	SW	Belvedere		Bacteria	Firmicutes	Clostridia	Peptostreptococcales-Tissierellales	Fusibacteraceae	8.38307289920193e-05
SE_IZ_1	SE	Merkur		Bacteria	Firmicutes	Clostridia	Peptostreptococcales-Tissierellales	Fusibacteraceae	0.00100796125495274
SW_IZ_2	SW	Merkur		Bacteria	Firmicutes	Clostridia	Peptostreptococcales-Tissierellales	Fusibacteraceae	6.40067298504528e-05
A1_P_PI	P	Belvedere	A1_BE	Bacteria	Firmicutes	Clostridia	Peptostreptococcales-Tissierellales	Fusibacteraceae	0.000128678599462123
A1_V_PI	V	Belvedere	A1_BE	Bacteria	Firmicutes	Clostridia	Peptostreptococcales-Tissierellales	Fusibacteraceae	0.000271504775289871
A1_P_IZ	P	Merkur	A1_IZ	Bacteria	Firmicutes	Clostridia	Peptostreptococcales-Tissierellales	Fusibacteraceae	7.81100831438441e-05
A2_R_PI	R	Belvedere	A2_BE	Bacteria	Firmicutes	Clostridia	Peptostreptococcales-Tissierellales	Fusibacteraceae	3.0438620521718e-05
A2_A_IZ	A	Merkur	A2_IZ	Bacteria	Firmicutes	Clostridia	Peptostreptococcales-Tissierellales	Fusibacteraceae	2.21503566207416e-05
A2_P_IZ	P	Merkur	A2_IZ	Bacteria	Firmicutes	Clostridia	Peptostreptococcales-Tissierellales	Fusibacteraceae	0.000269145798521941
A2_V_IZ	V	Merkur	A2_IZ	Bacteria	Firmicutes	Clostridia	Peptostreptococcales-Tissierellales	Fusibacteraceae	1.01645642959515e-05
A3_P_PI	P	Belvedere	A3_BE	Bacteria	Firmicutes	Clostridia	Peptostreptococcales-Tissierellales	Fusibacteraceae	8.82607664344305e-05
A3_P_IZ	P	Merkur	A3_IZ	Bacteria	Firmicutes	Clostridia	Peptostreptococcales-Tissierellales	Fusibacteraceae	2.0420457214037e-05
A3_V_IZ	V	Merkur	A3_IZ	Bacteria	Firmicutes	Clostridia	Peptostreptococcales-Tissierellales	Fusibacteraceae	7.65361906844522e-05
SE_PI_1	SE	Belvedere		Bacteria	Fusobacteriota	Fusobacteriia	Fusobacteriales	Fusobacteriaceae	0.00307382914487815
SW_PI_2	SW	Belvedere		Bacteria	Fusobacteriota	Fusobacteriia	Fusobacteriales	Fusobacteriaceae	0.000461069009456106
SE_IZ_1	SE	Merkur		Bacteria	Fusobacteriota	Fusobacteriia	Fusobacteriales	Fusobacteriaceae	0.00288866945016943
SW_IZ_2	SW	Merkur		Bacteria	Fusobacteriota	Fusobacteriia	Fusobacteriales	Fusobacteriaceae	0.000308603876064683
A1_P_PI	P	Belvedere	A1_BE	Bacteria	Fusobacteriota	Fusobacteriia	Fusobacteriales	Fusobacteriaceae	0.000231621479031822
A1_V_PI	V	Belvedere	A1_BE	Bacteria	Fusobacteriota	Fusobacteriia	Fusobacteriales	Fusobacteriaceae	0.000159708691346983
A1_A_IZ	A	Merkur	A1_IZ	Bacteria	Fusobacteriota	Fusobacteriia	Fusobacteriales	Fusobacteriaceae	8.56143440718182e-05
A1_P_IZ	P	Merkur	A1_IZ	Bacteria	Fusobacteriota	Fusobacteriia	Fusobacteriales	Fusobacteriaceae	0.000451302702608877
A1_V_IZ	V	Merkur	A1_IZ	Bacteria	Fusobacteriota	Fusobacteriia	Fusobacteriales	Fusobacteriaceae	1.36536479133813e-05
A2_P_PI	P	Belvedere	A2_BE	Bacteria	Fusobacteriota	Fusobacteriia	Fusobacteriales	Fusobacteriaceae	0.000145477421510999
A2_R_PI	R	Belvedere	A2_BE	Bacteria	Fusobacteriota	Fusobacteriia	Fusobacteriales	Fusobacteriaceae	3.0438620521718e-05
A2_V_PI	V	Belvedere	A2_BE	Bacteria	Fusobacteriota	Fusobacteriia	Fusobacteriales	Fusobacteriaceae	6.41902084256068e-06
A2_P_IZ	P	Merkur	A2_IZ	Bacteria	Fusobacteriota	Fusobacteriia	Fusobacteriales	Fusobacteriaceae	0.00011962035489864
A3_P_PI	P	Belvedere	A3_BE	Bacteria	Fusobacteriota	Fusobacteriia	Fusobacteriales	Fusobacteriaceae	0.000827444685322786
A3_R_PI	R	Belvedere	A3_BE	Bacteria	Fusobacteriota	Fusobacteriia	Fusobacteriales	Fusobacteriaceae	2.79876854184159e-05
A3_V_PI	V	Belvedere	A3_BE	Bacteria	Fusobacteriota	Fusobacteriia	Fusobacteriales	Fusobacteriaceae	0.000365249152100183
A3_P_IZ	P	Merkur	A3_IZ	Bacteria	Fusobacteriota	Fusobacteriia	Fusobacteriales	Fusobacteriaceae	0.000142943200498259
A3_R_IZ	R	Merkur	A3_IZ	Bacteria	Fusobacteriota	Fusobacteriia	Fusobacteriales	Fusobacteriaceae	0.0015748031496063
A3_V_IZ	V	Merkur	A3_IZ	Bacteria	Fusobacteriota	Fusobacteriia	Fusobacteriales	Fusobacteriaceae	9.84036737371529e-05
SE_PI_1	SE	Belvedere		Bacteria	Cyanobacteria	Cyanobacteriia	Cyanobacteriales	Geitlerinemaceae	9.95572192673086e-06
SE_PI_1	SE	Belvedere		Bacteria	Proteobacteria	Alphaproteobacteria	Tistrellales	Geminicoccaceae	0.000452985347666254
SW_PI_2	SW	Belvedere		Bacteria	Proteobacteria	Alphaproteobacteria	Tistrellales	Geminicoccaceae	1.67661457984039e-05
SE_IZ_1	SE	Merkur		Bacteria	Proteobacteria	Alphaproteobacteria	Tistrellales	Geminicoccaceae	0.000385155926689257
SW_IZ_2	SW	Merkur		Bacteria	Proteobacteria	Alphaproteobacteria	Tistrellales	Geminicoccaceae	4.57190927503235e-06
A1_P_PI	P	Belvedere	A1_BE	Bacteria	Proteobacteria	Alphaproteobacteria	Tistrellales	Geminicoccaceae	0.0059449512951501
A1_R_PI	R	Belvedere	A1_BE	Bacteria	Proteobacteria	Alphaproteobacteria	Tistrellales	Geminicoccaceae	4.28210508285873e-05
A1_V_PI	V	Belvedere	A1_BE	Bacteria	Proteobacteria	Alphaproteobacteria	Tistrellales	Geminicoccaceae	6.38834765387932e-05
A1_A_IZ	A	Merkur	A1_IZ	Bacteria	Proteobacteria	Alphaproteobacteria	Tistrellales	Geminicoccaceae	0.00145544384922091
A1_P_IZ	P	Merkur	A1_IZ	Bacteria	Proteobacteria	Alphaproteobacteria	Tistrellales	Geminicoccaceae	0.0088004027008731
A1_R_IZ	R	Merkur	A1_IZ	Bacteria	Proteobacteria	Alphaproteobacteria	Tistrellales	Geminicoccaceae	0.0012531328320802
A1_V_IZ	V	Merkur	A1_IZ	Bacteria	Proteobacteria	Alphaproteobacteria	Tistrellales	Geminicoccaceae	0.0107727282036578
A2_P_PI	P	Belvedere	A2_BE	Bacteria	Proteobacteria	Alphaproteobacteria	Tistrellales	Geminicoccaceae	0.00288595749700199
A2_V_PI	V	Belvedere	A2_BE	Bacteria	Proteobacteria	Alphaproteobacteria	Tistrellales	Geminicoccaceae	7.70282501107281e-05
A2_A_IZ	A	Merkur	A2_IZ	Bacteria	Proteobacteria	Alphaproteobacteria	Tistrellales	Geminicoccaceae	0.000398706419173349
A2_P_IZ	P	Merkur	A2_IZ	Bacteria	Proteobacteria	Alphaproteobacteria	Tistrellales	Geminicoccaceae	0.000224288165434951
A2_R_IZ	R	Merkur	A2_IZ	Bacteria	Proteobacteria	Alphaproteobacteria	Tistrellales	Geminicoccaceae	0.000211662609799979
A2_V_IZ	V	Merkur	A2_IZ	Bacteria	Proteobacteria	Alphaproteobacteria	Tistrellales	Geminicoccaceae	0.0271698803630782
A3_P_PI	P	Belvedere	A3_BE	Bacteria	Proteobacteria	Alphaproteobacteria	Tistrellales	Geminicoccaceae	0.00219548656505646
A3_R_PI	R	Belvedere	A3_BE	Bacteria	Proteobacteria	Alphaproteobacteria	Tistrellales	Geminicoccaceae	8.39630562552477e-05
A3_V_PI	V	Belvedere	A3_BE	Bacteria	Proteobacteria	Alphaproteobacteria	Tistrellales	Geminicoccaceae	0.000208713801200104
A3_A_IZ	A	Merkur	A3_IZ	Bacteria	Proteobacteria	Alphaproteobacteria	Tistrellales	Geminicoccaceae	0.000263504611330698
A3_P_IZ	P	Merkur	A3_IZ	Bacteria	Proteobacteria	Alphaproteobacteria	Tistrellales	Geminicoccaceae	0.00482943813111976
A3_R_IZ	R	Merkur	A3_IZ	Bacteria	Proteobacteria	Alphaproteobacteria	Tistrellales	Geminicoccaceae	0.0047244094488189
A3_V_IZ	V	Merkur	A3_IZ	Bacteria	Proteobacteria	Alphaproteobacteria	Tistrellales	Geminicoccaceae	0.00584955171659742
SE_PI_1	SE	Belvedere		Bacteria	Planctomycetota	Planctomycetes	Gemmatales	Gemmataceae	1.24446524084136e-05
SE_IZ_1	SE	Merkur		Bacteria	Planctomycetota	Planctomycetes	Gemmatales	Gemmataceae	8.19480695083526e-06
SW_IZ_2	SW	Merkur		Bacteria	Planctomycetota	Planctomycetes	Gemmatales	Gemmataceae	2.28595463751617e-06
A1_P_PI	P	Belvedere	A1_BE	Bacteria	Planctomycetota	Planctomycetes	Gemmatales	Gemmataceae	0.000952221636019714
A1_R_PI	R	Belvedere	A1_BE	Bacteria	Planctomycetota	Planctomycetes	Gemmatales	Gemmataceae	4.28210508285873e-05
A1_A_IZ	A	Merkur	A1_IZ	Bacteria	Planctomycetota	Planctomycetes	Gemmatales	Gemmataceae	2.44612411633766e-05
A1_P_IZ	P	Merkur	A1_IZ	Bacteria	Planctomycetota	Planctomycetes	Gemmatales	Gemmataceae	0.000303761434448282
A2_P_PI	P	Belvedere	A2_BE	Bacteria	Planctomycetota	Planctomycetes	Gemmatales	Gemmataceae	0.000731318929757996
A2_V_PI	V	Belvedere	A2_BE	Bacteria	Planctomycetota	Planctomycetes	Gemmatales	Gemmataceae	6.41902084256068e-06
A2_R_IZ	R	Merkur	A2_IZ	Bacteria	Planctomycetota	Planctomycetes	Gemmatales	Gemmataceae	0.000105831304899989
A3_P_PI	P	Belvedere	A3_BE	Bacteria	Planctomycetota	Planctomycetes	Gemmatales	Gemmataceae	0.000308912682520507
A3_P_IZ	P	Merkur	A3_IZ	Bacteria	Planctomycetota	Planctomycetes	Gemmatales	Gemmataceae	2.0420457214037e-05
SE_PI_1	SE	Belvedere		Bacteria	Gemmatimonadota	Gemmatimonadetes	Gemmatimonadales	Gemmatimonadaceae	0.000781524171248373
SE_IZ_1	SE	Merkur		Bacteria	Gemmatimonadota	Gemmatimonadetes	Gemmatimonadales	Gemmatimonadaceae	0.000286818243279234
SW_IZ_2	SW	Merkur		Bacteria	Gemmatimonadota	Gemmatimonadetes	Gemmatimonadales	Gemmatimonadaceae	6.85786391254852e-06
A1_P_PI	P	Belvedere	A1_BE	Bacteria	Gemmatimonadota	Gemmatimonadetes	Gemmatimonadales	Gemmatimonadaceae	1.28678599462123e-05
A1_P_IZ	P	Merkur	A1_IZ	Bacteria	Gemmatimonadota	Gemmatimonadetes	Gemmatimonadales	Gemmatimonadaceae	8.67889812709378e-06
A2_P_PI	P	Belvedere	A2_BE	Bacteria	Gemmatimonadota	Gemmatimonadetes	Gemmatimonadales	Gemmatimonadaceae	5.11136886389997e-05
A3_P_PI	P	Belvedere	A3_BE	Bacteria	Gemmatimonadota	Gemmatimonadetes	Gemmatimonadales	Gemmatimonadaceae	4.96466811193672e-05
A3_P_IZ	P	Merkur	A3_IZ	Bacteria	Gemmatimonadota	Gemmatimonadetes	Gemmatimonadales	Gemmatimonadaceae	1.02102286070185e-05
SE_PI_1	SE	Belvedere		Bacteria	Actinobacteriota	Actinobacteria	Frankiales	Geodermatophilaceae	4.97786096336543e-06
SE_IZ_1	SE	Merkur		Bacteria	Actinobacteriota	Actinobacteria	Frankiales	Geodermatophilaceae	1.43409121639617e-05
SE_PI_1	SE	Belvedere		Bacteria	Desulfobacterota	Desulfuromonadia	Desulfuromonadales	Geopsychrobacteraceae	0.00204838978642488
SE_IZ_1	SE	Merkur		Bacteria	Desulfobacterota	Desulfuromonadia	Desulfuromonadales	Geopsychrobacteraceae	0.00784243025194934
SW_IZ_2	SW	Merkur		Bacteria	Desulfobacterota	Desulfuromonadia	Desulfuromonadales	Geopsychrobacteraceae	6.85786391254852e-06
A1_P_PI	P	Belvedere	A1_BE	Bacteria	Desulfobacterota	Desulfuromonadia	Desulfuromonadales	Geopsychrobacteraceae	1.71571465949498e-05
A1_A_IZ	A	Merkur	A1_IZ	Bacteria	Desulfobacterota	Desulfuromonadia	Desulfuromonadales	Geopsychrobacteraceae	1.22306205816883e-05
A1_P_IZ	P	Merkur	A1_IZ	Bacteria	Desulfobacterota	Desulfuromonadia	Desulfuromonadales	Geopsychrobacteraceae	0.000112825675652219
A2_P_PI	P	Belvedere	A2_BE	Bacteria	Desulfobacterota	Desulfuromonadia	Desulfuromonadales	Geopsychrobacteraceae	4.32500442329998e-05
A2_R_PI	R	Belvedere	A2_BE	Bacteria	Desulfobacterota	Desulfuromonadia	Desulfuromonadales	Geopsychrobacteraceae	9.13158615651539e-05
A2_V_PI	V	Belvedere	A2_BE	Bacteria	Desulfobacterota	Desulfuromonadia	Desulfuromonadales	Geopsychrobacteraceae	6.41902084256068e-06
A2_A_IZ	A	Merkur	A2_IZ	Bacteria	Desulfobacterota	Desulfuromonadia	Desulfuromonadales	Geopsychrobacteraceae	4.43007132414832e-05
A2_P_IZ	P	Merkur	A2_IZ	Bacteria	Desulfobacterota	Desulfuromonadia	Desulfuromonadales	Geopsychrobacteraceae	0.000186906804529126
A3_P_PI	P	Belvedere	A3_BE	Bacteria	Desulfobacterota	Desulfuromonadia	Desulfuromonadales	Geopsychrobacteraceae	9.37770643365824e-05
A3_V_PI	V	Belvedere	A3_BE	Bacteria	Desulfobacterota	Desulfuromonadia	Desulfuromonadales	Geopsychrobacteraceae	5.21784503000261e-05
A3_P_IZ	P	Merkur	A3_IZ	Bacteria	Desulfobacterota	Desulfuromonadia	Desulfuromonadales	Geopsychrobacteraceae	0.000857659202989555
SE_PI_1	SE	Belvedere		Bacteria	Desulfobacterota	Desulfuromonadia	Desulfuromonadales	Geothermobacteraceae	0.000181691925162838
SE_IZ_1	SE	Merkur		Bacteria	Desulfobacterota	Desulfuromonadia	Desulfuromonadales	Geothermobacteraceae	0.00170042244229832
SW_IZ_2	SW	Merkur		Bacteria	Desulfobacterota	Desulfuromonadia	Desulfuromonadales	Geothermobacteraceae	4.57190927503235e-06
A1_P_PI	P	Belvedere	A1_BE	Bacteria	Desulfobacterota	Desulfuromonadia	Desulfuromonadales	Geothermobacteraceae	4.28928664873745e-06
A2_R_PI	R	Belvedere	A2_BE	Bacteria	Desulfobacterota	Desulfuromonadia	Desulfuromonadales	Geothermobacteraceae	9.13158615651539e-05
A2_A_IZ	A	Merkur	A2_IZ	Bacteria	Desulfobacterota	Desulfuromonadia	Desulfuromonadales	Geothermobacteraceae	2.21503566207416e-05
A3_P_PI	P	Belvedere	A3_BE	Bacteria	Desulfobacterota	Desulfuromonadia	Desulfuromonadales	Geothermobacteraceae	3.30977874129114e-05
A3_P_IZ	P	Merkur	A3_IZ	Bacteria	Desulfobacterota	Desulfuromonadia	Desulfuromonadales	Geothermobacteraceae	2.0420457214037e-05
SE_PI_1	SE	Belvedere		Bacteria	Planctomycetota	Planctomycetes	Planctomycetales	Gimesiaceae	0.000622232620420679
SW_PI_2	SW	Belvedere		Bacteria	Planctomycetota	Planctomycetes	Planctomycetales	Gimesiaceae	8.38307289920193e-06
SE_IZ_1	SE	Merkur		Bacteria	Planctomycetota	Planctomycetes	Planctomycetales	Gimesiaceae	0.000573636486558468
SW_IZ_2	SW	Merkur		Bacteria	Planctomycetota	Planctomycetes	Planctomycetales	Gimesiaceae	9.14381855006469e-06
A1_P_PI	P	Belvedere	A1_BE	Bacteria	Planctomycetota	Planctomycetes	Planctomycetales	Gimesiaceae	0.000712021583690416
A1_R_PI	R	Belvedere	A1_BE	Bacteria	Planctomycetota	Planctomycetes	Planctomycetales	Gimesiaceae	4.28210508285873e-05
A1_V_PI	V	Belvedere	A1_BE	Bacteria	Planctomycetota	Planctomycetes	Planctomycetales	Gimesiaceae	9.58252148081899e-05
A1_A_IZ	A	Merkur	A1_IZ	Bacteria	Planctomycetota	Planctomycetes	Planctomycetales	Gimesiaceae	4.89224823267533e-05
A1_P_IZ	P	Merkur	A1_IZ	Bacteria	Planctomycetota	Planctomycetes	Planctomycetales	Gimesiaceae	0.00096335769210741
A1_R_IZ	R	Merkur	A1_IZ	Bacteria	Planctomycetota	Planctomycetes	Planctomycetales	Gimesiaceae	0.0025062656641604
A1_V_IZ	V	Merkur	A1_IZ	Bacteria	Planctomycetota	Planctomycetes	Planctomycetales	Gimesiaceae	6.82682395669063e-06
A2_P_PI	P	Belvedere	A2_BE	Bacteria	Planctomycetota	Planctomycetes	Planctomycetales	Gimesiaceae	0.000566182397231997
A2_R_PI	R	Belvedere	A2_BE	Bacteria	Planctomycetota	Planctomycetes	Planctomycetales	Gimesiaceae	0.000121754482086872
A2_V_PI	V	Belvedere	A2_BE	Bacteria	Planctomycetota	Planctomycetes	Planctomycetales	Gimesiaceae	3.85141250553641e-05
A2_P_IZ	P	Merkur	A2_IZ	Bacteria	Planctomycetota	Planctomycetes	Planctomycetales	Gimesiaceae	2.24288165434951e-05
A2_R_IZ	R	Merkur	A2_IZ	Bacteria	Planctomycetota	Planctomycetes	Planctomycetales	Gimesiaceae	0.000105831304899989
A2_V_IZ	V	Merkur	A2_IZ	Bacteria	Planctomycetota	Planctomycetes	Planctomycetales	Gimesiaceae	6.09873857757087e-05
A3_P_PI	P	Belvedere	A3_BE	Bacteria	Planctomycetota	Planctomycetes	Planctomycetales	Gimesiaceae	0.00095431953707228
A3_R_PI	R	Belvedere	A3_BE	Bacteria	Planctomycetota	Planctomycetes	Planctomycetales	Gimesiaceae	2.79876854184159e-05
A3_V_PI	V	Belvedere	A3_BE	Bacteria	Planctomycetota	Planctomycetes	Planctomycetales	Gimesiaceae	0.000156535350900078
A3_P_IZ	P	Merkur	A3_IZ	Bacteria	Planctomycetota	Planctomycetes	Planctomycetales	Gimesiaceae	0.000163363657712296
A3_V_IZ	V	Merkur	A3_IZ	Bacteria	Planctomycetota	Planctomycetes	Planctomycetales	Gimesiaceae	6.56024491581019e-05
SE_PI_1	SE	Belvedere		Bacteria	Proteobacteria	Gammaproteobacteria	Granulosicoccales	Granulosicoccaceae	0.00112001871675722
SW_PI_2	SW	Belvedere		Bacteria	Proteobacteria	Gammaproteobacteria	Granulosicoccales	Granulosicoccaceae	0.000746093488028972
SE_IZ_1	SE	Merkur		Bacteria	Proteobacteria	Gammaproteobacteria	Granulosicoccales	Granulosicoccaceae	0.000669925468230782
SW_IZ_2	SW	Merkur		Bacteria	Proteobacteria	Gammaproteobacteria	Granulosicoccales	Granulosicoccaceae	0.000772652667480466
A1_P_PI	P	Belvedere	A1_BE	Bacteria	Proteobacteria	Gammaproteobacteria	Granulosicoccales	Granulosicoccaceae	0.0129279099592947
A1_R_PI	R	Belvedere	A1_BE	Bacteria	Proteobacteria	Gammaproteobacteria	Granulosicoccales	Granulosicoccaceae	0.348135143236415
A1_V_PI	V	Belvedere	A1_BE	Bacteria	Proteobacteria	Gammaproteobacteria	Granulosicoccales	Granulosicoccaceae	0.399303670105727
A1_A_IZ	A	Merkur	A1_IZ	Bacteria	Proteobacteria	Gammaproteobacteria	Granulosicoccales	Granulosicoccaceae	0.0919620361537144
A1_P_IZ	P	Merkur	A1_IZ	Bacteria	Proteobacteria	Gammaproteobacteria	Granulosicoccales	Granulosicoccaceae	0.0116036867959244
A1_R_IZ	R	Merkur	A1_IZ	Bacteria	Proteobacteria	Gammaproteobacteria	Granulosicoccales	Granulosicoccaceae	0.075187969924812
A1_V_IZ	V	Merkur	A1_IZ	Bacteria	Proteobacteria	Gammaproteobacteria	Granulosicoccales	Granulosicoccaceae	0.106061536991146
A2_P_PI	P	Belvedere	A2_BE	Bacteria	Proteobacteria	Gammaproteobacteria	Granulosicoccales	Granulosicoccaceae	0.0107102836809719
A2_R_PI	R	Belvedere	A2_BE	Bacteria	Proteobacteria	Gammaproteobacteria	Granulosicoccales	Granulosicoccaceae	0.423066386631358
A2_V_PI	V	Belvedere	A2_BE	Bacteria	Proteobacteria	Gammaproteobacteria	Granulosicoccales	Granulosicoccaceae	0.407312548543845
A2_A_IZ	A	Merkur	A2_IZ	Bacteria	Proteobacteria	Gammaproteobacteria	Granulosicoccales	Granulosicoccaceae	0.0628184113764232
A2_P_IZ	P	Merkur	A2_IZ	Bacteria	Proteobacteria	Gammaproteobacteria	Granulosicoccales	Granulosicoccaceae	0.000377551745148834
A2_R_IZ	R	Merkur	A2_IZ	Bacteria	Proteobacteria	Gammaproteobacteria	Granulosicoccales	Granulosicoccaceae	0.0280452957984972
A2_V_IZ	V	Merkur	A2_IZ	Bacteria	Proteobacteria	Gammaproteobacteria	Granulosicoccales	Granulosicoccaceae	0.105721633242191
A3_P_PI	P	Belvedere	A3_BE	Bacteria	Proteobacteria	Gammaproteobacteria	Granulosicoccales	Granulosicoccaceae	0.0163172091945653
A3_R_PI	R	Belvedere	A3_BE	Bacteria	Proteobacteria	Gammaproteobacteria	Granulosicoccales	Granulosicoccaceae	0.329722921914358
A3_V_PI	V	Belvedere	A3_BE	Bacteria	Proteobacteria	Gammaproteobacteria	Granulosicoccales	Granulosicoccaceae	0.275189146882338
A3_A_IZ	A	Merkur	A3_IZ	Bacteria	Proteobacteria	Gammaproteobacteria	Granulosicoccales	Granulosicoccaceae	0.0762406675450154
A3_P_IZ	P	Merkur	A3_IZ	Bacteria	Proteobacteria	Gammaproteobacteria	Granulosicoccales	Granulosicoccaceae	0.0127525755301661
A3_R_IZ	R	Merkur	A3_IZ	Bacteria	Proteobacteria	Gammaproteobacteria	Granulosicoccales	Granulosicoccaceae	0.0094488188976378
A3_V_IZ	V	Merkur	A3_IZ	Bacteria	Proteobacteria	Gammaproteobacteria	Granulosicoccales	Granulosicoccaceae	0.0849442379182156
SE_PI_1	SE	Belvedere		Bacteria	Proteobacteria	Gammaproteobacteria	Pseudomonadales	Gven-F17	0.000251381978649954
SW_PI_2	SW	Belvedere		Bacteria	Proteobacteria	Gammaproteobacteria	Pseudomonadales	Gven-F17	1.67661457984039e-05
SE_IZ_1	SE	Merkur		Bacteria	Proteobacteria	Gammaproteobacteria	Pseudomonadales	Gven-F17	0.000438422171869686
SW_IZ_2	SW	Merkur		Bacteria	Proteobacteria	Gammaproteobacteria	Pseudomonadales	Gven-F17	4.57190927503235e-06
A1_P_PI	P	Belvedere	A1_BE	Bacteria	Proteobacteria	Gammaproteobacteria	Pseudomonadales	Gven-F17	5.14714397848494e-05
A1_R_PI	R	Belvedere	A1_BE	Bacteria	Proteobacteria	Gammaproteobacteria	Pseudomonadales	Gven-F17	4.28210508285873e-05
A1_V_PI	V	Belvedere	A1_BE	Bacteria	Proteobacteria	Gammaproteobacteria	Pseudomonadales	Gven-F17	3.19417382693966e-05
A1_A_IZ	A	Merkur	A1_IZ	Bacteria	Proteobacteria	Gammaproteobacteria	Pseudomonadales	Gven-F17	4.89224823267533e-05
A1_P_IZ	P	Merkur	A1_IZ	Bacteria	Proteobacteria	Gammaproteobacteria	Pseudomonadales	Gven-F17	8.67889812709378e-05
A2_P_PI	P	Belvedere	A2_BE	Bacteria	Proteobacteria	Gammaproteobacteria	Pseudomonadales	Gven-F17	3.14545776239998e-05
A2_R_PI	R	Belvedere	A2_BE	Bacteria	Proteobacteria	Gammaproteobacteria	Pseudomonadales	Gven-F17	3.0438620521718e-05
A2_V_PI	V	Belvedere	A2_BE	Bacteria	Proteobacteria	Gammaproteobacteria	Pseudomonadales	Gven-F17	1.9257062527682e-05
A2_P_IZ	P	Merkur	A2_IZ	Bacteria	Proteobacteria	Gammaproteobacteria	Pseudomonadales	Gven-F17	3.73813609058251e-06
A2_V_IZ	V	Merkur	A2_IZ	Bacteria	Proteobacteria	Gammaproteobacteria	Pseudomonadales	Gven-F17	1.01645642959515e-05
A3_P_PI	P	Belvedere	A3_BE	Bacteria	Proteobacteria	Gammaproteobacteria	Pseudomonadales	Gven-F17	8.82607664344305e-05
A3_V_PI	V	Belvedere	A3_BE	Bacteria	Proteobacteria	Gammaproteobacteria	Pseudomonadales	Gven-F17	0.000156535350900078
A3_P_IZ	P	Merkur	A3_IZ	Bacteria	Proteobacteria	Gammaproteobacteria	Pseudomonadales	Gven-F17	6.12613716421111e-05
A3_V_IZ	V	Merkur	A3_IZ	Bacteria	Proteobacteria	Gammaproteobacteria	Pseudomonadales	Gven-F17	2.18674830527006e-05
SE_PI_1	SE	Belvedere		Archaea	Nanoarchaeota	Nanoarchaeia	Woesearchaeales	GW2011	0.000129424385047501
SW_PI_2	SW	Belvedere		Archaea	Nanoarchaeota	Nanoarchaeia	Woesearchaeales	GW2011	2.79435763306731e-06
SE_IZ_1	SE	Merkur		Archaea	Nanoarchaeota	Nanoarchaeia	Woesearchaeales	GW2011	0.000909623571542713
SW_IZ_2	SW	Merkur		Archaea	Nanoarchaeota	Nanoarchaeia	Woesearchaeales	GW2011	2.28595463751617e-06
A1_P_IZ	P	Merkur	A1_IZ	Archaea	Nanoarchaeota	Nanoarchaeia	Woesearchaeales	GW2011	8.67889812709378e-06
SE_PI_1	SE	Belvedere		Archaea	Nanoarchaeota	Nanoarchaeia	Woesearchaeales	GW2011_GWC1_47_15	9.95572192673086e-06
SE_IZ_1	SE	Merkur		Archaea	Nanoarchaeota	Nanoarchaeia	Woesearchaeales	GW2011_GWC1_47_15	1.22922104262529e-05
SE_PI_1	SE	Belvedere		Bacteria	Proteobacteria	Gammaproteobacteria	Pseudomonadales	Hahellaceae	0.000306138449246974
SE_IZ_1	SE	Merkur		Bacteria	Proteobacteria	Gammaproteobacteria	Pseudomonadales	Hahellaceae	0.000852259922886866
A2_P_PI	P	Belvedere	A2_BE	Bacteria	Proteobacteria	Gammaproteobacteria	Pseudomonadales	Hahellaceae	1.96591110149999e-05
A2_A_IZ	A	Merkur	A2_IZ	Bacteria	Proteobacteria	Gammaproteobacteria	Pseudomonadales	Hahellaceae	6.64510698622248e-05
A3_P_PI	P	Belvedere	A3_BE	Bacteria	Proteobacteria	Gammaproteobacteria	Pseudomonadales	Hahellaceae	2.75814895107595e-05
SE_PI_1	SE	Belvedere		Bacteria	Myxococcota	Polyangia	Haliangiales	Haliangiaceae	0.00251133085601786
SW_PI_2	SW	Belvedere		Bacteria	Myxococcota	Polyangia	Haliangiales	Haliangiaceae	1.39717881653366e-05
SE_IZ_1	SE	Merkur		Bacteria	Myxococcota	Polyangia	Haliangiales	Haliangiaceae	0.00268584797813626
SW_IZ_2	SW	Merkur		Bacteria	Myxococcota	Polyangia	Haliangiales	Haliangiaceae	1.3715727825097e-05
A1_P_PI	P	Belvedere	A1_BE	Bacteria	Myxococcota	Polyangia	Haliangiales	Haliangiaceae	0.00113237167526669
A1_R_PI	R	Belvedere	A1_BE	Bacteria	Myxococcota	Polyangia	Haliangiales	Haliangiaceae	8.56421016571747e-05
A1_V_PI	V	Belvedere	A1_BE	Bacteria	Myxococcota	Polyangia	Haliangiales	Haliangiaceae	1.59708691346983e-05
A1_A_IZ	A	Merkur	A1_IZ	Bacteria	Myxococcota	Polyangia	Haliangiales	Haliangiaceae	0.000232381791052078
A1_P_IZ	P	Merkur	A1_IZ	Bacteria	Myxococcota	Polyangia	Haliangiales	Haliangiaceae	0.000945999895853222
A1_V_IZ	V	Merkur	A1_IZ	Bacteria	Myxococcota	Polyangia	Haliangiales	Haliangiaceae	0.000354994845747913
A2_P_PI	P	Belvedere	A2_BE	Bacteria	Myxococcota	Polyangia	Haliangiales	Haliangiaceae	0.00147836514832799
A2_R_PI	R	Belvedere	A2_BE	Bacteria	Myxococcota	Polyangia	Haliangiales	Haliangiaceae	6.08772410434359e-05
A2_V_PI	V	Belvedere	A2_BE	Bacteria	Myxococcota	Polyangia	Haliangiales	Haliangiaceae	6.41902084256068e-05
A2_P_IZ	P	Merkur	A2_IZ	Bacteria	Myxococcota	Polyangia	Haliangiales	Haliangiaceae	1.12144082717475e-05
A2_R_IZ	R	Merkur	A2_IZ	Bacteria	Myxococcota	Polyangia	Haliangiales	Haliangiaceae	0.000105831304899989
A2_V_IZ	V	Merkur	A2_IZ	Bacteria	Myxococcota	Polyangia	Haliangiales	Haliangiaceae	0.000457405393317815
A3_P_PI	P	Belvedere	A3_BE	Bacteria	Myxococcota	Polyangia	Haliangiales	Haliangiaceae	0.00349181657206216
A3_R_PI	R	Belvedere	A3_BE	Bacteria	Myxococcota	Polyangia	Haliangiales	Haliangiaceae	0.000139938427092079
A3_V_PI	V	Belvedere	A3_BE	Bacteria	Myxococcota	Polyangia	Haliangiales	Haliangiaceae	0.000156535350900078
A3_P_IZ	P	Merkur	A3_IZ	Bacteria	Myxococcota	Polyangia	Haliangiales	Haliangiaceae	0.000571772801993037
A3_R_IZ	R	Merkur	A3_IZ	Bacteria	Myxococcota	Polyangia	Haliangiales	Haliangiaceae	0.00236220472440945
A3_V_IZ	V	Merkur	A3_IZ	Bacteria	Myxococcota	Polyangia	Haliangiales	Haliangiaceae	0.000459217144106713
SE_PI_1	SE	Belvedere		Bacteria	Proteobacteria	Gammaproteobacteria	Pseudomonadales	Halieaceae	0.0374434701664348
SW_PI_2	SW	Belvedere		Bacteria	Proteobacteria	Gammaproteobacteria	Pseudomonadales	Halieaceae	0.0482669393959717
SE_IZ_1	SE	Merkur		Bacteria	Proteobacteria	Gammaproteobacteria	Pseudomonadales	Halieaceae	0.0359485693915766
SW_IZ_2	SW	Merkur		Bacteria	Proteobacteria	Gammaproteobacteria	Pseudomonadales	Halieaceae	0.0446332642975033
A1_P_PI	P	Belvedere	A1_BE	Bacteria	Proteobacteria	Gammaproteobacteria	Pseudomonadales	Halieaceae	0.00609936561450465
A1_R_PI	R	Belvedere	A1_BE	Bacteria	Proteobacteria	Gammaproteobacteria	Pseudomonadales	Halieaceae	0.00111334732154327
A1_V_PI	V	Belvedere	A1_BE	Bacteria	Proteobacteria	Gammaproteobacteria	Pseudomonadales	Halieaceae	0.00175679560481681
A1_A_IZ	A	Merkur	A1_IZ	Bacteria	Proteobacteria	Gammaproteobacteria	Pseudomonadales	Halieaceae	0.00134536826398571
A1_P_IZ	P	Merkur	A1_IZ	Bacteria	Proteobacteria	Gammaproteobacteria	Pseudomonadales	Halieaceae	0.00996337504990366
A1_R_IZ	R	Merkur	A1_IZ	Bacteria	Proteobacteria	Gammaproteobacteria	Pseudomonadales	Halieaceae	0.0213032581453634
A1_V_IZ	V	Merkur	A1_IZ	Bacteria	Proteobacteria	Gammaproteobacteria	Pseudomonadales	Halieaceae	0.000826045698759566
A2_P_PI	P	Belvedere	A2_BE	Bacteria	Proteobacteria	Gammaproteobacteria	Pseudomonadales	Halieaceae	0.00602355161499597
A2_R_PI	R	Belvedere	A2_BE	Bacteria	Proteobacteria	Gammaproteobacteria	Pseudomonadales	Halieaceae	0.000913158615651539
A2_V_PI	V	Belvedere	A2_BE	Bacteria	Proteobacteria	Gammaproteobacteria	Pseudomonadales	Halieaceae	0.00113616668913324
A2_A_IZ	A	Merkur	A2_IZ	Bacteria	Proteobacteria	Gammaproteobacteria	Pseudomonadales	Halieaceae	0.00042085677579409
A2_P_IZ	P	Merkur	A2_IZ	Bacteria	Proteobacteria	Gammaproteobacteria	Pseudomonadales	Halieaceae	0.000160739851895048
A2_R_IZ	R	Merkur	A2_IZ	Bacteria	Proteobacteria	Gammaproteobacteria	Pseudomonadales	Halieaceae	0.00137580696369986
A2_V_IZ	V	Merkur	A2_IZ	Bacteria	Proteobacteria	Gammaproteobacteria	Pseudomonadales	Halieaceae	0.00041674713613401
A3_P_PI	P	Belvedere	A3_BE	Bacteria	Proteobacteria	Gammaproteobacteria	Pseudomonadales	Halieaceae	0.0140058803735637
A3_R_PI	R	Belvedere	A3_BE	Bacteria	Proteobacteria	Gammaproteobacteria	Pseudomonadales	Halieaceae	0.00134340890008396
A3_V_PI	V	Belvedere	A3_BE	Bacteria	Proteobacteria	Gammaproteobacteria	Pseudomonadales	Halieaceae	0.00495695277850248
A3_A_IZ	A	Merkur	A3_IZ	Bacteria	Proteobacteria	Gammaproteobacteria	Pseudomonadales	Halieaceae	0.000131752305665349
A3_P_IZ	P	Merkur	A3_IZ	Bacteria	Proteobacteria	Gammaproteobacteria	Pseudomonadales	Halieaceae	0.00158258543408787
A3_R_IZ	R	Merkur	A3_IZ	Bacteria	Proteobacteria	Gammaproteobacteria	Pseudomonadales	Halieaceae	0.0141732283464567
A3_V_IZ	V	Merkur	A3_IZ	Bacteria	Proteobacteria	Gammaproteobacteria	Pseudomonadales	Halieaceae	0.0016072600043735
SW_PI_2	SW	Belvedere		Bacteria	Proteobacteria	Gammaproteobacteria	Pseudomonadales	Halomonadaceae	0.00293407551472068
SW_IZ_2	SW	Merkur		Bacteria	Proteobacteria	Gammaproteobacteria	Pseudomonadales	Halomonadaceae	0.00393641388580285
A1_P_PI	P	Belvedere	A1_BE	Bacteria	Proteobacteria	Gammaproteobacteria	Pseudomonadales	Halomonadaceae	1.71571465949498e-05
A2_P_PI	P	Belvedere	A2_BE	Bacteria	Proteobacteria	Gammaproteobacteria	Pseudomonadales	Halomonadaceae	0.000629091552479997
A2_R_IZ	R	Merkur	A2_IZ	Bacteria	Proteobacteria	Gammaproteobacteria	Pseudomonadales	Halomonadaceae	0.000105831304899989
A2_V_IZ	V	Merkur	A2_IZ	Bacteria	Proteobacteria	Gammaproteobacteria	Pseudomonadales	Halomonadaceae	1.01645642959515e-05
A3_P_IZ	P	Merkur	A3_IZ	Bacteria	Proteobacteria	Gammaproteobacteria	Pseudomonadales	Halomonadaceae	1.02102286070185e-05
SE_PI_1	SE	Belvedere		Bacteria	Campylobacterota	Campylobacteria	Campylobacterales	Helicobacteraceae	3.4845026743558e-05
SW_PI_2	SW	Belvedere		Bacteria	Campylobacterota	Campylobacteria	Campylobacterales	Helicobacteraceae	2.23548610645385e-05
SE_IZ_1	SE	Merkur		Bacteria	Campylobacterota	Campylobacteria	Campylobacterales	Helicobacteraceae	2.86818243279234e-05
SW_IZ_2	SW	Merkur		Bacteria	Campylobacterota	Campylobacteria	Campylobacterales	Helicobacteraceae	4.34331381128073e-05
A2_V_PI	V	Belvedere	A2_BE	Bacteria	Campylobacterota	Campylobacteria	Campylobacterales	Helicobacteraceae	6.41902084256068e-06
A3_R_IZ	R	Merkur	A3_IZ	Bacteria	Campylobacterota	Campylobacteria	Campylobacterales	Helicobacteraceae	0.00078740157480315
SE_PI_1	SE	Belvedere		Bacteria	Proteobacteria	Alphaproteobacteria	Holosporales	Holosporaceae	1.24446524084136e-05
SE_IZ_1	SE	Merkur		Bacteria	Proteobacteria	Alphaproteobacteria	Holosporales	Holosporaceae	2.04870173770881e-06
SW_IZ_2	SW	Merkur		Bacteria	Proteobacteria	Alphaproteobacteria	Holosporales	Holosporaceae	6.85786391254852e-06
A1_P_IZ	P	Merkur	A1_IZ	Bacteria	Proteobacteria	Alphaproteobacteria	Holosporales	Holosporaceae	1.73577962541876e-05
A2_V_PI	V	Belvedere	A2_BE	Bacteria	Proteobacteria	Alphaproteobacteria	Holosporales	Holosporaceae	6.41902084256068e-06
A3_P_PI	P	Belvedere	A3_BE	Bacteria	Proteobacteria	Alphaproteobacteria	Holosporales	Holosporaceae	4.41303832172153e-05
A3_P_IZ	P	Merkur	A3_IZ	Bacteria	Proteobacteria	Alphaproteobacteria	Holosporales	Holosporaceae	2.0420457214037e-05
SE_PI_1	SE	Belvedere		Bacteria	Firmicutes	Clostridia	Oscillospirales	Hungateiclostridiaceae	0.000333516684545484
SW_PI_2	SW	Belvedere		Bacteria	Firmicutes	Clostridia	Oscillospirales	Hungateiclostridiaceae	2.79435763306731e-06
SE_IZ_1	SE	Merkur		Bacteria	Firmicutes	Clostridia	Oscillospirales	Hungateiclostridiaceae	0.000631000135214315
SW_IZ_2	SW	Merkur		Bacteria	Firmicutes	Clostridia	Oscillospirales	Hungateiclostridiaceae	2.28595463751617e-06
A2_R_PI	R	Belvedere	A2_BE	Bacteria	Firmicutes	Clostridia	Oscillospirales	Hungateiclostridiaceae	6.08772410434359e-05
A2_P_IZ	P	Merkur	A2_IZ	Bacteria	Firmicutes	Clostridia	Oscillospirales	Hungateiclostridiaceae	2.99050887246601e-05
A3_P_IZ	P	Merkur	A3_IZ	Bacteria	Firmicutes	Clostridia	Oscillospirales	Hungateiclostridiaceae	3.06306858210555e-05
SE_PI_1	SE	Belvedere		Bacteria	Hydrogenedentes	Hydrogenedentia	Hydrogenedentiales	Hydrogenedensaceae	0.000793968823656786
SW_PI_2	SW	Belvedere		Bacteria	Hydrogenedentes	Hydrogenedentia	Hydrogenedentiales	Hydrogenedensaceae	2.79435763306731e-06
SE_IZ_1	SE	Merkur		Bacteria	Hydrogenedentes	Hydrogenedentia	Hydrogenedentiales	Hydrogenedensaceae	0.00117595479744486
SW_IZ_2	SW	Merkur		Bacteria	Hydrogenedentes	Hydrogenedentia	Hydrogenedentiales	Hydrogenedensaceae	6.85786391254852e-06
A1_P_PI	P	Belvedere	A1_BE	Bacteria	Hydrogenedentes	Hydrogenedentia	Hydrogenedentiales	Hydrogenedensaceae	0.000274514345519197
A1_R_PI	R	Belvedere	A1_BE	Bacteria	Hydrogenedentes	Hydrogenedentia	Hydrogenedentiales	Hydrogenedensaceae	0.000128463152485762
A1_V_PI	V	Belvedere	A1_BE	Bacteria	Hydrogenedentes	Hydrogenedentia	Hydrogenedentiales	Hydrogenedensaceae	1.59708691346983e-05
A1_P_IZ	P	Merkur	A1_IZ	Bacteria	Hydrogenedentes	Hydrogenedentia	Hydrogenedentiales	Hydrogenedensaceae	0.000277724740067001
A1_V_IZ	V	Merkur	A1_IZ	Bacteria	Hydrogenedentes	Hydrogenedentia	Hydrogenedentiales	Hydrogenedensaceae	6.82682395669063e-06
A2_P_PI	P	Belvedere	A2_BE	Bacteria	Hydrogenedentes	Hydrogenedentia	Hydrogenedentiales	Hydrogenedensaceae	0.000389250398096998
A2_R_PI	R	Belvedere	A2_BE	Bacteria	Hydrogenedentes	Hydrogenedentia	Hydrogenedentiales	Hydrogenedensaceae	3.0438620521718e-05
A2_V_PI	V	Belvedere	A2_BE	Bacteria	Hydrogenedentes	Hydrogenedentia	Hydrogenedentiales	Hydrogenedensaceae	1.28380416851214e-05
A2_A_IZ	A	Merkur	A2_IZ	Bacteria	Hydrogenedentes	Hydrogenedentia	Hydrogenedentiales	Hydrogenedensaceae	2.21503566207416e-05
A2_P_IZ	P	Merkur	A2_IZ	Bacteria	Hydrogenedentes	Hydrogenedentia	Hydrogenedentiales	Hydrogenedensaceae	3.73813609058251e-06
A3_P_PI	P	Belvedere	A3_BE	Bacteria	Hydrogenedentes	Hydrogenedentia	Hydrogenedentiales	Hydrogenedensaceae	0.00083847728112709
A3_P_IZ	P	Merkur	A3_IZ	Bacteria	Hydrogenedentes	Hydrogenedentia	Hydrogenedentiales	Hydrogenedensaceae	4.0840914428074e-05
A3_V_IZ	V	Merkur	A3_IZ	Bacteria	Hydrogenedentes	Hydrogenedentia	Hydrogenedentiales	Hydrogenedensaceae	1.09337415263503e-05
SE_PI_1	SE	Belvedere		Bacteria	Proteobacteria	Gammaproteobacteria	Burkholderiales	Hydrogenophilaceae	6.72011230054333e-05
SW_PI_2	SW	Belvedere		Bacteria	Proteobacteria	Gammaproteobacteria	Burkholderiales	Hydrogenophilaceae	2.79435763306731e-06
SE_IZ_1	SE	Merkur		Bacteria	Proteobacteria	Gammaproteobacteria	Burkholderiales	Hydrogenophilaceae	3.89253330164675e-05
SW_IZ_2	SW	Merkur		Bacteria	Proteobacteria	Gammaproteobacteria	Burkholderiales	Hydrogenophilaceae	1.3715727825097e-05
A1_P_PI	P	Belvedere	A1_BE	Bacteria	Proteobacteria	Gammaproteobacteria	Burkholderiales	Hydrogenophilaceae	4.28928664873745e-05
A1_R_PI	R	Belvedere	A1_BE	Bacteria	Proteobacteria	Gammaproteobacteria	Burkholderiales	Hydrogenophilaceae	0.000556673660771635
A1_V_PI	V	Belvedere	A1_BE	Bacteria	Proteobacteria	Gammaproteobacteria	Burkholderiales	Hydrogenophilaceae	9.58252148081899e-05
A1_A_IZ	A	Merkur	A1_IZ	Bacteria	Proteobacteria	Gammaproteobacteria	Burkholderiales	Hydrogenophilaceae	0.000758298476064676
A1_P_IZ	P	Merkur	A1_IZ	Bacteria	Proteobacteria	Gammaproteobacteria	Burkholderiales	Hydrogenophilaceae	0.000286403638194095
A1_V_IZ	V	Merkur	A1_IZ	Bacteria	Proteobacteria	Gammaproteobacteria	Burkholderiales	Hydrogenophilaceae	0.000191151070787338
A2_P_PI	P	Belvedere	A2_BE	Bacteria	Proteobacteria	Gammaproteobacteria	Burkholderiales	Hydrogenophilaceae	3.53863998269998e-05
A2_R_PI	R	Belvedere	A2_BE	Bacteria	Proteobacteria	Gammaproteobacteria	Burkholderiales	Hydrogenophilaceae	0.000608772410434359
A2_V_PI	V	Belvedere	A2_BE	Bacteria	Proteobacteria	Gammaproteobacteria	Burkholderiales	Hydrogenophilaceae	4.49331458979247e-05
A2_A_IZ	A	Merkur	A2_IZ	Bacteria	Proteobacteria	Gammaproteobacteria	Burkholderiales	Hydrogenophilaceae	0.000155052496345191
A2_P_IZ	P	Merkur	A2_IZ	Bacteria	Proteobacteria	Gammaproteobacteria	Burkholderiales	Hydrogenophilaceae	7.47627218116503e-06
A2_R_IZ	R	Merkur	A2_IZ	Bacteria	Proteobacteria	Gammaproteobacteria	Burkholderiales	Hydrogenophilaceae	0.00105831304899989
A2_V_IZ	V	Merkur	A2_IZ	Bacteria	Proteobacteria	Gammaproteobacteria	Burkholderiales	Hydrogenophilaceae	6.09873857757087e-05
A3_P_PI	P	Belvedere	A3_BE	Bacteria	Proteobacteria	Gammaproteobacteria	Burkholderiales	Hydrogenophilaceae	3.30977874129114e-05
A3_R_PI	R	Belvedere	A3_BE	Bacteria	Proteobacteria	Gammaproteobacteria	Burkholderiales	Hydrogenophilaceae	0.000503778337531486
A3_V_PI	V	Belvedere	A3_BE	Bacteria	Proteobacteria	Gammaproteobacteria	Burkholderiales	Hydrogenophilaceae	0.000313070701800157
A3_A_IZ	A	Merkur	A3_IZ	Bacteria	Proteobacteria	Gammaproteobacteria	Burkholderiales	Hydrogenophilaceae	0.000658761528326746
A3_P_IZ	P	Merkur	A3_IZ	Bacteria	Proteobacteria	Gammaproteobacteria	Burkholderiales	Hydrogenophilaceae	3.06306858210555e-05
A3_V_IZ	V	Merkur	A3_IZ	Bacteria	Proteobacteria	Gammaproteobacteria	Burkholderiales	Hydrogenophilaceae	0.000120271156789853
SE_PI_1	SE	Belvedere		Bacteria	Proteobacteria	Alphaproteobacteria	Rhizobiales	Hyphomicrobiaceae	0.00180198566873829
SW_PI_2	SW	Belvedere		Bacteria	Proteobacteria	Alphaproteobacteria	Rhizobiales	Hyphomicrobiaceae	2.51492186976058e-05
SE_IZ_1	SE	Merkur		Bacteria	Proteobacteria	Alphaproteobacteria	Rhizobiales	Hyphomicrobiaceae	0.00136853276078949
SW_IZ_2	SW	Merkur		Bacteria	Proteobacteria	Alphaproteobacteria	Rhizobiales	Hyphomicrobiaceae	4.11471834752911e-05
A1_P_PI	P	Belvedere	A1_BE	Bacteria	Proteobacteria	Alphaproteobacteria	Rhizobiales	Hyphomicrobiaceae	0.0144120031397578
A1_R_PI	R	Belvedere	A1_BE	Bacteria	Proteobacteria	Alphaproteobacteria	Rhizobiales	Hyphomicrobiaceae	4.28210508285873e-05
A1_V_PI	V	Belvedere	A1_BE	Bacteria	Proteobacteria	Alphaproteobacteria	Rhizobiales	Hyphomicrobiaceae	0.000111796083942888
A1_A_IZ	A	Merkur	A1_IZ	Bacteria	Proteobacteria	Alphaproteobacteria	Rhizobiales	Hyphomicrobiaceae	0.00094175778479
A1_P_IZ	P	Merkur	A1_IZ	Bacteria	Proteobacteria	Alphaproteobacteria	Rhizobiales	Hyphomicrobiaceae	0.0116817968790682
A1_R_IZ	R	Merkur	A1_IZ	Bacteria	Proteobacteria	Alphaproteobacteria	Rhizobiales	Hyphomicrobiaceae	0.0050125313283208
A1_V_IZ	V	Merkur	A1_IZ	Bacteria	Proteobacteria	Alphaproteobacteria	Rhizobiales	Hyphomicrobiaceae	0.00064854827588561
A2_P_PI	P	Belvedere	A2_BE	Bacteria	Proteobacteria	Alphaproteobacteria	Rhizobiales	Hyphomicrobiaceae	0.00840230404781096
A2_R_PI	R	Belvedere	A2_BE	Bacteria	Proteobacteria	Alphaproteobacteria	Rhizobiales	Hyphomicrobiaceae	3.0438620521718e-05
A2_V_PI	V	Belvedere	A2_BE	Bacteria	Proteobacteria	Alphaproteobacteria	Rhizobiales	Hyphomicrobiaceae	0.000147637479378896
A2_A_IZ	A	Merkur	A2_IZ	Bacteria	Proteobacteria	Alphaproteobacteria	Rhizobiales	Hyphomicrobiaceae	2.21503566207416e-05
A2_P_IZ	P	Merkur	A2_IZ	Bacteria	Proteobacteria	Alphaproteobacteria	Rhizobiales	Hyphomicrobiaceae	0.000571934821859125
A2_R_IZ	R	Merkur	A2_IZ	Bacteria	Proteobacteria	Alphaproteobacteria	Rhizobiales	Hyphomicrobiaceae	0.000529156524499947
A2_V_IZ	V	Merkur	A2_IZ	Bacteria	Proteobacteria	Alphaproteobacteria	Rhizobiales	Hyphomicrobiaceae	0.000365924314654252
A3_P_PI	P	Belvedere	A3_BE	Bacteria	Proteobacteria	Alphaproteobacteria	Rhizobiales	Hyphomicrobiaceae	0.00484330955808937
A3_R_PI	R	Belvedere	A3_BE	Bacteria	Proteobacteria	Alphaproteobacteria	Rhizobiales	Hyphomicrobiaceae	2.79876854184159e-05
A3_V_PI	V	Belvedere	A3_BE	Bacteria	Proteobacteria	Alphaproteobacteria	Rhizobiales	Hyphomicrobiaceae	0.000469606052700235
A3_A_IZ	A	Merkur	A3_IZ	Bacteria	Proteobacteria	Alphaproteobacteria	Rhizobiales	Hyphomicrobiaceae	4.39174352217831e-05
A3_P_IZ	P	Merkur	A3_IZ	Bacteria	Proteobacteria	Alphaproteobacteria	Rhizobiales	Hyphomicrobiaceae	0.00329790384006698
A3_R_IZ	R	Merkur	A3_IZ	Bacteria	Proteobacteria	Alphaproteobacteria	Rhizobiales	Hyphomicrobiaceae	0.0062992125984252
A3_V_IZ	V	Merkur	A3_IZ	Bacteria	Proteobacteria	Alphaproteobacteria	Rhizobiales	Hyphomicrobiaceae	0.000273343538158758
SE_PI_1	SE	Belvedere		Bacteria	Proteobacteria	Alphaproteobacteria	Caulobacterales	Hyphomonadaceae	0.00799942256812825
SW_PI_2	SW	Belvedere		Bacteria	Proteobacteria	Alphaproteobacteria	Caulobacterales	Hyphomonadaceae	0.000237520398810721
SE_IZ_1	SE	Merkur		Bacteria	Proteobacteria	Alphaproteobacteria	Caulobacterales	Hyphomonadaceae	0.0101226352860192
SW_IZ_2	SW	Merkur		Bacteria	Proteobacteria	Alphaproteobacteria	Caulobacterales	Hyphomonadaceae	0.000397756106927814
A1_P_PI	P	Belvedere	A1_BE	Bacteria	Proteobacteria	Alphaproteobacteria	Caulobacterales	Hyphomonadaceae	0.0100026164648557
A1_R_PI	R	Belvedere	A1_BE	Bacteria	Proteobacteria	Alphaproteobacteria	Caulobacterales	Hyphomonadaceae	0.00385389457457286
A1_V_PI	V	Belvedere	A1_BE	Bacteria	Proteobacteria	Alphaproteobacteria	Caulobacterales	Hyphomonadaceae	0.0229820806848309
A1_A_IZ	A	Merkur	A1_IZ	Bacteria	Proteobacteria	Alphaproteobacteria	Caulobacterales	Hyphomonadaceae	0.0124630023727404
A1_P_IZ	P	Merkur	A1_IZ	Bacteria	Proteobacteria	Alphaproteobacteria	Caulobacterales	Hyphomonadaceae	0.0319557029039593
A1_R_IZ	R	Merkur	A1_IZ	Bacteria	Proteobacteria	Alphaproteobacteria	Caulobacterales	Hyphomonadaceae	0.0087719298245614
A1_V_IZ	V	Merkur	A1_IZ	Bacteria	Proteobacteria	Alphaproteobacteria	Caulobacterales	Hyphomonadaceae	0.0273823908902861
A2_P_PI	P	Belvedere	A2_BE	Bacteria	Proteobacteria	Alphaproteobacteria	Caulobacterales	Hyphomonadaceae	0.0148504924607309
A2_R_PI	R	Belvedere	A2_BE	Bacteria	Proteobacteria	Alphaproteobacteria	Caulobacterales	Hyphomonadaceae	0.011444921316166
A2_V_PI	V	Belvedere	A2_BE	Bacteria	Proteobacteria	Alphaproteobacteria	Caulobacterales	Hyphomonadaceae	0.027980511852722
A2_A_IZ	A	Merkur	A2_IZ	Bacteria	Proteobacteria	Alphaproteobacteria	Caulobacterales	Hyphomonadaceae	0.00283524564745492
A2_P_IZ	P	Merkur	A2_IZ	Bacteria	Proteobacteria	Alphaproteobacteria	Caulobacterales	Hyphomonadaceae	0.00200737908064281
A2_R_IZ	R	Merkur	A2_IZ	Bacteria	Proteobacteria	Alphaproteobacteria	Caulobacterales	Hyphomonadaceae	0.00359826436659964
A2_V_IZ	V	Merkur	A2_IZ	Bacteria	Proteobacteria	Alphaproteobacteria	Caulobacterales	Hyphomonadaceae	0.0181437472682733
A3_P_PI	P	Belvedere	A3_BE	Bacteria	Proteobacteria	Alphaproteobacteria	Caulobacterales	Hyphomonadaceae	0.0217397300323807
A3_R_PI	R	Belvedere	A3_BE	Bacteria	Proteobacteria	Alphaproteobacteria	Caulobacterales	Hyphomonadaceae	0.00800447802966695
A3_V_PI	V	Belvedere	A3_BE	Bacteria	Proteobacteria	Alphaproteobacteria	Caulobacterales	Hyphomonadaceae	0.0308896425776154
A3_A_IZ	A	Merkur	A3_IZ	Bacteria	Proteobacteria	Alphaproteobacteria	Caulobacterales	Hyphomonadaceae	0.00408432147562582
A3_P_IZ	P	Merkur	A3_IZ	Bacteria	Proteobacteria	Alphaproteobacteria	Caulobacterales	Hyphomonadaceae	0.0300282823332414
A3_R_IZ	R	Merkur	A3_IZ	Bacteria	Proteobacteria	Alphaproteobacteria	Caulobacterales	Hyphomonadaceae	0.0078740157480315
A3_V_IZ	V	Merkur	A3_IZ	Bacteria	Proteobacteria	Alphaproteobacteria	Caulobacterales	Hyphomonadaceae	0.00848458342444785
SE_PI_1	SE	Belvedere		Bacteria	Actinobacteriota	Acidimicrobiia	Microtrichales	Iamiaceae	4.97786096336543e-06
SE_IZ_1	SE	Merkur		Bacteria	Actinobacteriota	Acidimicrobiia	Microtrichales	Iamiaceae	6.14610521312644e-06
A1_P_PI	P	Belvedere	A1_BE	Bacteria	Actinobacteriota	Acidimicrobiia	Microtrichales	Iamiaceae	8.5785732974749e-06
A1_P_IZ	P	Merkur	A1_IZ	Bacteria	Actinobacteriota	Acidimicrobiia	Microtrichales	Iamiaceae	8.67889812709378e-06
A3_P_PI	P	Belvedere	A3_BE	Bacteria	Actinobacteriota	Acidimicrobiia	Microtrichales	Iamiaceae	5.51629790215191e-06
A3_P_IZ	P	Merkur	A3_IZ	Bacteria	Actinobacteriota	Acidimicrobiia	Microtrichales	Iamiaceae	1.02102286070185e-05
SW_PI_2	SW	Belvedere		Bacteria	Proteobacteria	Gammaproteobacteria	Enterobacterales	Idiomarinaceae	0.000173250173250173
SW_IZ_2	SW	Merkur		Bacteria	Proteobacteria	Gammaproteobacteria	Enterobacterales	Idiomarinaceae	0.000576060568654076
A2_R_IZ	R	Merkur	A2_IZ	Bacteria	Proteobacteria	Gammaproteobacteria	Enterobacterales	Idiomarinaceae	0.000105831304899989
SE_PI_1	SE	Belvedere		Bacteria	Bacteroidota	Ignavibacteria	Ignavibacteriales	Ignavibacteriaceae	1.99114438534617e-05
SE_IZ_1	SE	Merkur		Bacteria	Bacteroidota	Ignavibacteria	Ignavibacteriales	Ignavibacteriaceae	6.14610521312644e-06
SE_PI_1	SE	Belvedere		Bacteria	Actinobacteriota	Acidimicrobiia	Microtrichales	Ilumatobacteraceae	0.000955749304966163
SW_PI_2	SW	Belvedere		Bacteria	Actinobacteriota	Acidimicrobiia	Microtrichales	Ilumatobacteraceae	8.38307289920193e-06
SE_IZ_1	SE	Merkur		Bacteria	Actinobacteriota	Acidimicrobiia	Microtrichales	Ilumatobacteraceae	0.00130297430518281
SW_IZ_2	SW	Merkur		Bacteria	Actinobacteriota	Acidimicrobiia	Microtrichales	Ilumatobacteraceae	6.85786391254852e-06
A1_P_PI	P	Belvedere	A1_BE	Bacteria	Actinobacteriota	Acidimicrobiia	Microtrichales	Ilumatobacteraceae	0.00020159647249066
A1_A_IZ	A	Merkur	A1_IZ	Bacteria	Actinobacteriota	Acidimicrobiia	Microtrichales	Ilumatobacteraceae	0.000158998067561948
A1_P_IZ	P	Merkur	A1_IZ	Bacteria	Actinobacteriota	Acidimicrobiia	Microtrichales	Ilumatobacteraceae	0.000581486174515283
A1_V_IZ	V	Merkur	A1_IZ	Bacteria	Actinobacteriota	Acidimicrobiia	Microtrichales	Ilumatobacteraceae	0.000204804718700719
A2_P_PI	P	Belvedere	A2_BE	Bacteria	Actinobacteriota	Acidimicrobiia	Microtrichales	Ilumatobacteraceae	0.000180863821337999
A2_V_PI	V	Belvedere	A2_BE	Bacteria	Actinobacteriota	Acidimicrobiia	Microtrichales	Ilumatobacteraceae	3.20951042128034e-05
A2_P_IZ	P	Merkur	A2_IZ	Bacteria	Actinobacteriota	Acidimicrobiia	Microtrichales	Ilumatobacteraceae	3.73813609058251e-05
A2_V_IZ	V	Merkur	A2_IZ	Bacteria	Actinobacteriota	Acidimicrobiia	Microtrichales	Ilumatobacteraceae	0.000223620414510932
A3_P_PI	P	Belvedere	A3_BE	Bacteria	Actinobacteriota	Acidimicrobiia	Microtrichales	Ilumatobacteraceae	0.000435787534270001
A3_V_PI	V	Belvedere	A3_BE	Bacteria	Actinobacteriota	Acidimicrobiia	Microtrichales	Ilumatobacteraceae	5.21784503000261e-05
A3_P_IZ	P	Merkur	A3_IZ	Bacteria	Actinobacteriota	Acidimicrobiia	Microtrichales	Ilumatobacteraceae	0.00020420457214037
A3_R_IZ	R	Merkur	A3_IZ	Bacteria	Actinobacteriota	Acidimicrobiia	Microtrichales	Ilumatobacteraceae	0.00078740157480315
A3_V_IZ	V	Merkur	A3_IZ	Bacteria	Actinobacteriota	Acidimicrobiia	Microtrichales	Ilumatobacteraceae	0.000131204898316204
SE_PI_1	SE	Belvedere		Bacteria	Proteobacteria	Alphaproteobacteria	Kordiimonadales	Iodidimonadaceae	4.97786096336543e-06
A1_P_PI	P	Belvedere	A1_BE	Bacteria	Proteobacteria	Alphaproteobacteria	Kordiimonadales	Iodidimonadaceae	4.28928664873745e-05
A2_P_PI	P	Belvedere	A2_BE	Bacteria	Proteobacteria	Alphaproteobacteria	Kordiimonadales	Iodidimonadaceae	4.32500442329998e-05
A3_P_PI	P	Belvedere	A3_BE	Bacteria	Proteobacteria	Alphaproteobacteria	Kordiimonadales	Iodidimonadaceae	1.65488937064557e-05
SE_PI_1	SE	Belvedere		Bacteria	Firmicutes	Bacilli	Izemoplasmatales	Izemoplasmataceae	0.000368361711289042
SW_PI_2	SW	Belvedere		Bacteria	Firmicutes	Bacilli	Izemoplasmatales	Izemoplasmataceae	1.11774305322692e-05
SE_IZ_1	SE	Merkur		Bacteria	Firmicutes	Bacilli	Izemoplasmatales	Izemoplasmataceae	0.00240927324354557
SW_IZ_2	SW	Merkur		Bacteria	Firmicutes	Bacilli	Izemoplasmatales	Izemoplasmataceae	4.80050473878396e-05
A1_A_IZ	A	Merkur	A1_IZ	Bacteria	Firmicutes	Bacilli	Izemoplasmatales	Izemoplasmataceae	4.89224823267533e-05
A2_P_IZ	P	Merkur	A2_IZ	Bacteria	Firmicutes	Bacilli	Izemoplasmatales	Izemoplasmataceae	1.12144082717475e-05
SE_IZ_1	SE	Merkur		Bacteria	Chloroflexi	Chloroflexia	Thermomicrobiales	JG30-KF-CM45	1.02435086885441e-05
SE_PI_1	SE	Belvedere		Bacteria	Proteobacteria	Gammaproteobacteria	Enterobacterales	Kangiellaceae	0.00339987903797859
SW_PI_2	SW	Belvedere		Bacteria	Proteobacteria	Gammaproteobacteria	Enterobacterales	Kangiellaceae	3.91210068629424e-05
SE_IZ_1	SE	Merkur		Bacteria	Proteobacteria	Gammaproteobacteria	Enterobacterales	Kangiellaceae	0.00395809175725343
SW_IZ_2	SW	Merkur		Bacteria	Proteobacteria	Gammaproteobacteria	Enterobacterales	Kangiellaceae	3.20033649252264e-05
A1_P_PI	P	Belvedere	A1_BE	Bacteria	Proteobacteria	Gammaproteobacteria	Enterobacterales	Kangiellaceae	0.00133396814775735
A1_R_PI	R	Belvedere	A1_BE	Bacteria	Proteobacteria	Gammaproteobacteria	Enterobacterales	Kangiellaceae	0.000171284203314349
A1_V_PI	V	Belvedere	A1_BE	Bacteria	Proteobacteria	Gammaproteobacteria	Enterobacterales	Kangiellaceae	0.000127766953077586
A1_A_IZ	A	Merkur	A1_IZ	Bacteria	Proteobacteria	Gammaproteobacteria	Enterobacterales	Kangiellaceae	9.78449646535065e-05
A1_P_IZ	P	Merkur	A1_IZ	Bacteria	Proteobacteria	Gammaproteobacteria	Enterobacterales	Kangiellaceae	0.000216972453177345
A1_V_IZ	V	Merkur	A1_IZ	Bacteria	Proteobacteria	Gammaproteobacteria	Enterobacterales	Kangiellaceae	4.77877676968344e-05
A2_P_PI	P	Belvedere	A2_BE	Bacteria	Proteobacteria	Gammaproteobacteria	Enterobacterales	Kangiellaceae	0.00185582007981599
A2_R_PI	R	Belvedere	A2_BE	Bacteria	Proteobacteria	Gammaproteobacteria	Enterobacterales	Kangiellaceae	9.13158615651539e-05
A2_V_PI	V	Belvedere	A2_BE	Bacteria	Proteobacteria	Gammaproteobacteria	Enterobacterales	Kangiellaceae	2.56760833702427e-05
A2_A_IZ	A	Merkur	A2_IZ	Bacteria	Proteobacteria	Gammaproteobacteria	Enterobacterales	Kangiellaceae	4.43007132414832e-05
A2_P_IZ	P	Merkur	A2_IZ	Bacteria	Proteobacteria	Gammaproteobacteria	Enterobacterales	Kangiellaceae	3.73813609058251e-06
A2_V_IZ	V	Merkur	A2_IZ	Bacteria	Proteobacteria	Gammaproteobacteria	Enterobacterales	Kangiellaceae	1.01645642959515e-05
A3_P_PI	P	Belvedere	A3_BE	Bacteria	Proteobacteria	Gammaproteobacteria	Enterobacterales	Kangiellaceae	0.00369040329653963
A3_R_PI	R	Belvedere	A3_BE	Bacteria	Proteobacteria	Gammaproteobacteria	Enterobacterales	Kangiellaceae	5.59753708368318e-05
A3_V_PI	V	Belvedere	A3_BE	Bacteria	Proteobacteria	Gammaproteobacteria	Enterobacterales	Kangiellaceae	0.000156535350900078
A3_P_IZ	P	Merkur	A3_IZ	Bacteria	Proteobacteria	Gammaproteobacteria	Enterobacterales	Kangiellaceae	0.00020420457214037
A3_R_IZ	R	Merkur	A3_IZ	Bacteria	Proteobacteria	Gammaproteobacteria	Enterobacterales	Kangiellaceae	0.00078740157480315
SE_PI_1	SE	Belvedere		Bacteria	Proteobacteria	Alphaproteobacteria	Rhizobiales	KF-JG30-B3	7.46679144504815e-06
SE_IZ_1	SE	Merkur		Bacteria	Proteobacteria	Alphaproteobacteria	Rhizobiales	KF-JG30-B3	2.04870173770881e-06
A1_P_PI	P	Belvedere	A1_BE	Bacteria	Proteobacteria	Alphaproteobacteria	Rhizobiales	KF-JG30-B3	2.57357198924247e-05
A1_P_IZ	P	Merkur	A1_IZ	Bacteria	Proteobacteria	Alphaproteobacteria	Rhizobiales	KF-JG30-B3	8.67889812709378e-06
A2_P_PI	P	Belvedere	A2_BE	Bacteria	Proteobacteria	Alphaproteobacteria	Rhizobiales	KF-JG30-B3	1.96591110149999e-05
A3_P_PI	P	Belvedere	A3_BE	Bacteria	Proteobacteria	Alphaproteobacteria	Rhizobiales	KF-JG30-B3	3.30977874129114e-05
A3_R_IZ	R	Merkur	A3_IZ	Bacteria	Proteobacteria	Alphaproteobacteria	Rhizobiales	KF-JG30-B3	0.00078740157480315
SE_PI_1	SE	Belvedere		Bacteria	Proteobacteria	Gammaproteobacteria	Pseudomonadales	KI89A clade	0.00986612042939029
SW_PI_2	SW	Belvedere		Bacteria	Proteobacteria	Gammaproteobacteria	Pseudomonadales	KI89A clade	0.00554679990163861
SE_IZ_1	SE	Merkur		Bacteria	Proteobacteria	Gammaproteobacteria	Pseudomonadales	KI89A clade	0.00846523558021282
SW_IZ_2	SW	Merkur		Bacteria	Proteobacteria	Gammaproteobacteria	Pseudomonadales	KI89A clade	0.00487822719645951
A1_P_PI	P	Belvedere	A1_BE	Bacteria	Proteobacteria	Gammaproteobacteria	Pseudomonadales	KI89A clade	0.012563320594152
A1_R_PI	R	Belvedere	A1_BE	Bacteria	Proteobacteria	Gammaproteobacteria	Pseudomonadales	KI89A clade	0.000727957864085985
A1_V_PI	V	Belvedere	A1_BE	Bacteria	Proteobacteria	Gammaproteobacteria	Pseudomonadales	KI89A clade	0.00705912415753665
A1_A_IZ	A	Merkur	A1_IZ	Bacteria	Proteobacteria	Gammaproteobacteria	Pseudomonadales	KI89A clade	0.00260512218389961
A1_P_IZ	P	Merkur	A1_IZ	Bacteria	Proteobacteria	Gammaproteobacteria	Pseudomonadales	KI89A clade	0.00910416413532138
A1_R_IZ	R	Merkur	A1_IZ	Bacteria	Proteobacteria	Gammaproteobacteria	Pseudomonadales	KI89A clade	0.025062656641604
A1_V_IZ	V	Merkur	A1_IZ	Bacteria	Proteobacteria	Gammaproteobacteria	Pseudomonadales	KI89A clade	0.00459445252285279
A2_P_PI	P	Belvedere	A2_BE	Bacteria	Proteobacteria	Gammaproteobacteria	Pseudomonadales	KI89A clade	0.0107731928362199
A2_R_PI	R	Belvedere	A2_BE	Bacteria	Proteobacteria	Gammaproteobacteria	Pseudomonadales	KI89A clade	0.00124798344139044
A2_V_PI	V	Belvedere	A2_BE	Bacteria	Proteobacteria	Gammaproteobacteria	Pseudomonadales	KI89A clade	0.00688119034322504
A2_A_IZ	A	Merkur	A2_IZ	Bacteria	Proteobacteria	Gammaproteobacteria	Pseudomonadales	KI89A clade	0.000265804279448899
A2_P_IZ	P	Merkur	A2_IZ	Bacteria	Proteobacteria	Gammaproteobacteria	Pseudomonadales	KI89A clade	0.000358861064695921
A2_R_IZ	R	Merkur	A2_IZ	Bacteria	Proteobacteria	Gammaproteobacteria	Pseudomonadales	KI89A clade	0.000634987829399936
A2_V_IZ	V	Merkur	A2_IZ	Bacteria	Proteobacteria	Gammaproteobacteria	Pseudomonadales	KI89A clade	0.00359825576076681
A3_P_PI	P	Belvedere	A3_BE	Bacteria	Proteobacteria	Gammaproteobacteria	Pseudomonadales	KI89A clade	0.0143589234393014
A3_R_PI	R	Belvedere	A3_BE	Bacteria	Proteobacteria	Gammaproteobacteria	Pseudomonadales	KI89A clade	0.000279876854184159
A3_V_PI	V	Belvedere	A3_BE	Bacteria	Proteobacteria	Gammaproteobacteria	Pseudomonadales	KI89A clade	0.00584398643360292
A3_A_IZ	A	Merkur	A3_IZ	Bacteria	Proteobacteria	Gammaproteobacteria	Pseudomonadales	KI89A clade	0.000175669740887132
A3_P_IZ	P	Merkur	A3_IZ	Bacteria	Proteobacteria	Gammaproteobacteria	Pseudomonadales	KI89A clade	0.00373694367016878
A3_R_IZ	R	Merkur	A3_IZ	Bacteria	Proteobacteria	Gammaproteobacteria	Pseudomonadales	KI89A clade	0.0062992125984252
A3_V_IZ	V	Merkur	A3_IZ	Bacteria	Proteobacteria	Gammaproteobacteria	Pseudomonadales	KI89A clade	0.00185873605947955
SE_PI_1	SE	Belvedere		Bacteria	Proteobacteria	Alphaproteobacteria	Kiloniellales	Kiloniellaceae	0.00564738326293808
SW_PI_2	SW	Belvedere		Bacteria	Proteobacteria	Alphaproteobacteria	Kiloniellales	Kiloniellaceae	4.19153644960097e-05
SE_IZ_1	SE	Merkur		Bacteria	Proteobacteria	Alphaproteobacteria	Kiloniellales	Kiloniellaceae	0.00734254702794839
SW_IZ_2	SW	Merkur		Bacteria	Proteobacteria	Alphaproteobacteria	Kiloniellales	Kiloniellaceae	4.11471834752911e-05
A1_P_PI	P	Belvedere	A1_BE	Bacteria	Proteobacteria	Alphaproteobacteria	Kiloniellales	Kiloniellaceae	0.00643821925975491
A1_R_PI	R	Belvedere	A1_BE	Bacteria	Proteobacteria	Alphaproteobacteria	Kiloniellales	Kiloniellaceae	0.000513852609943048
A1_V_PI	V	Belvedere	A1_BE	Bacteria	Proteobacteria	Alphaproteobacteria	Kiloniellales	Kiloniellaceae	0.000111796083942888
A1_A_IZ	A	Merkur	A1_IZ	Bacteria	Proteobacteria	Alphaproteobacteria	Kiloniellales	Kiloniellaceae	0.000538147305594286
A1_P_IZ	P	Merkur	A1_IZ	Bacteria	Proteobacteria	Alphaproteobacteria	Kiloniellales	Kiloniellaceae	0.00703858638107306
A1_R_IZ	R	Merkur	A1_IZ	Bacteria	Proteobacteria	Alphaproteobacteria	Kiloniellales	Kiloniellaceae	0.0025062656641604
A1_V_IZ	V	Merkur	A1_IZ	Bacteria	Proteobacteria	Alphaproteobacteria	Kiloniellales	Kiloniellaceae	0.000491531324881725
A2_P_PI	P	Belvedere	A2_BE	Bacteria	Proteobacteria	Alphaproteobacteria	Kiloniellales	Kiloniellaceae	0.0123931035838559
A2_R_PI	R	Belvedere	A2_BE	Bacteria	Proteobacteria	Alphaproteobacteria	Kiloniellales	Kiloniellaceae	0.000121754482086872
A2_V_PI	V	Belvedere	A2_BE	Bacteria	Proteobacteria	Alphaproteobacteria	Kiloniellales	Kiloniellaceae	8.98662917958495e-05
A2_A_IZ	A	Merkur	A2_IZ	Bacteria	Proteobacteria	Alphaproteobacteria	Kiloniellales	Kiloniellaceae	0.000110751783103708
A2_P_IZ	P	Merkur	A2_IZ	Bacteria	Proteobacteria	Alphaproteobacteria	Kiloniellales	Kiloniellaceae	0.000194383076710291
A2_R_IZ	R	Merkur	A2_IZ	Bacteria	Proteobacteria	Alphaproteobacteria	Kiloniellales	Kiloniellaceae	0.000105831304899989
A2_V_IZ	V	Merkur	A2_IZ	Bacteria	Proteobacteria	Alphaproteobacteria	Kiloniellales	Kiloniellaceae	6.09873857757087e-05
A3_P_PI	P	Belvedere	A3_BE	Bacteria	Proteobacteria	Alphaproteobacteria	Kiloniellales	Kiloniellaceae	0.0105030312056972
A3_R_PI	R	Belvedere	A3_BE	Bacteria	Proteobacteria	Alphaproteobacteria	Kiloniellales	Kiloniellaceae	0.000111950741673664
A3_V_PI	V	Belvedere	A3_BE	Bacteria	Proteobacteria	Alphaproteobacteria	Kiloniellales	Kiloniellaceae	0.000573962953300287
A3_P_IZ	P	Merkur	A3_IZ	Bacteria	Proteobacteria	Alphaproteobacteria	Kiloniellales	Kiloniellaceae	0.00234835257961426
A3_R_IZ	R	Merkur	A3_IZ	Bacteria	Proteobacteria	Alphaproteobacteria	Kiloniellales	Kiloniellaceae	0.0062992125984252
A3_V_IZ	V	Merkur	A3_IZ	Bacteria	Proteobacteria	Alphaproteobacteria	Kiloniellales	Kiloniellaceae	0.000131204898316204
SE_PI_1	SE	Belvedere		Bacteria	Verrucomicrobiota	Kiritimatiellae	Kiritimatiellales	Kiritimatiellaceae	0.00590623203303309
SW_PI_2	SW	Belvedere		Bacteria	Verrucomicrobiota	Kiritimatiellae	Kiritimatiellales	Kiritimatiellaceae	5.30927950282789e-05
SE_IZ_1	SE	Merkur		Bacteria	Verrucomicrobiota	Kiritimatiellae	Kiritimatiellales	Kiritimatiellaceae	0.00590640710981451
SW_IZ_2	SW	Merkur		Bacteria	Verrucomicrobiota	Kiritimatiellae	Kiritimatiellales	Kiritimatiellaceae	8.91522308631308e-05
A1_P_PI	P	Belvedere	A1_BE	Bacteria	Verrucomicrobiota	Kiritimatiellae	Kiritimatiellales	Kiritimatiellaceae	0.000120100026164649
A1_V_PI	V	Belvedere	A1_BE	Bacteria	Verrucomicrobiota	Kiritimatiellae	Kiritimatiellales	Kiritimatiellaceae	3.19417382693966e-05
A1_A_IZ	A	Merkur	A1_IZ	Bacteria	Verrucomicrobiota	Kiritimatiellae	Kiritimatiellales	Kiritimatiellaceae	4.89224823267533e-05
A1_P_IZ	P	Merkur	A1_IZ	Bacteria	Verrucomicrobiota	Kiritimatiellae	Kiritimatiellales	Kiritimatiellaceae	0.000867889812709378
A1_V_IZ	V	Merkur	A1_IZ	Bacteria	Verrucomicrobiota	Kiritimatiellae	Kiritimatiellales	Kiritimatiellaceae	6.82682395669063e-06
A2_P_PI	P	Belvedere	A2_BE	Bacteria	Verrucomicrobiota	Kiritimatiellae	Kiritimatiellales	Kiritimatiellaceae	0.000188727465743999
A2_R_PI	R	Belvedere	A2_BE	Bacteria	Verrucomicrobiota	Kiritimatiellae	Kiritimatiellales	Kiritimatiellaceae	3.0438620521718e-05
A2_V_PI	V	Belvedere	A2_BE	Bacteria	Verrucomicrobiota	Kiritimatiellae	Kiritimatiellales	Kiritimatiellaceae	1.28380416851214e-05
A2_P_IZ	P	Merkur	A2_IZ	Bacteria	Verrucomicrobiota	Kiritimatiellae	Kiritimatiellales	Kiritimatiellaceae	0.00210830875508854
A2_V_IZ	V	Merkur	A2_IZ	Bacteria	Verrucomicrobiota	Kiritimatiellae	Kiritimatiellales	Kiritimatiellaceae	1.01645642959515e-05
A3_P_PI	P	Belvedere	A3_BE	Bacteria	Verrucomicrobiota	Kiritimatiellae	Kiritimatiellales	Kiritimatiellaceae	0.000529564598606583
A3_V_PI	V	Belvedere	A3_BE	Bacteria	Verrucomicrobiota	Kiritimatiellae	Kiritimatiellales	Kiritimatiellaceae	5.21784503000261e-05
A3_P_IZ	P	Merkur	A3_IZ	Bacteria	Verrucomicrobiota	Kiritimatiellae	Kiritimatiellales	Kiritimatiellaceae	0.00229730143657917
A3_V_IZ	V	Merkur	A3_IZ	Bacteria	Verrucomicrobiota	Kiritimatiellae	Kiritimatiellales	Kiritimatiellaceae	3.2801224579051e-05
SE_PI_1	SE	Belvedere		Bacteria	Verrucomicrobiota	Omnitrophia	Omnitrophales	koll11	5.72454010787025e-05
SE_IZ_1	SE	Merkur		Bacteria	Verrucomicrobiota	Omnitrophia	Omnitrophales	koll11	3.2779227803341e-05
A1_P_PI	P	Belvedere	A1_BE	Bacteria	Verrucomicrobiota	Omnitrophia	Omnitrophales	koll11	1.28678599462123e-05
A1_P_IZ	P	Merkur	A1_IZ	Bacteria	Verrucomicrobiota	Omnitrophia	Omnitrophales	koll11	1.73577962541876e-05
A2_P_PI	P	Belvedere	A2_BE	Bacteria	Verrucomicrobiota	Omnitrophia	Omnitrophales	koll11	2.75227554209999e-05
A3_P_PI	P	Belvedere	A3_BE	Bacteria	Verrucomicrobiota	Omnitrophia	Omnitrophales	koll11	0.000110325958043038
SE_PI_1	SE	Belvedere		Bacteria	Proteobacteria	Alphaproteobacteria	Kordiimonadales	Kordiimonadaceae	0.000303649518765291
SW_PI_2	SW	Belvedere		Bacteria	Proteobacteria	Alphaproteobacteria	Kordiimonadales	Kordiimonadaceae	2.79435763306731e-05
SE_IZ_1	SE	Merkur		Bacteria	Proteobacteria	Alphaproteobacteria	Kordiimonadales	Kordiimonadaceae	0.000577733890033886
SW_IZ_2	SW	Merkur		Bacteria	Proteobacteria	Alphaproteobacteria	Kordiimonadales	Kordiimonadaceae	7.31505484005175e-05
A1_P_PI	P	Belvedere	A1_BE	Bacteria	Proteobacteria	Alphaproteobacteria	Kordiimonadales	Kordiimonadaceae	0.000390325085035108
A1_R_PI	R	Belvedere	A1_BE	Bacteria	Proteobacteria	Alphaproteobacteria	Kordiimonadales	Kordiimonadaceae	8.56421016571747e-05
A1_V_PI	V	Belvedere	A1_BE	Bacteria	Proteobacteria	Alphaproteobacteria	Kordiimonadales	Kordiimonadaceae	0.000367329990098061
A1_A_IZ	A	Merkur	A1_IZ	Bacteria	Proteobacteria	Alphaproteobacteria	Kordiimonadales	Kordiimonadaceae	6.11531029084416e-05
A1_P_IZ	P	Merkur	A1_IZ	Bacteria	Proteobacteria	Alphaproteobacteria	Kordiimonadales	Kordiimonadaceae	0.000633559563277846
A1_V_IZ	V	Merkur	A1_IZ	Bacteria	Proteobacteria	Alphaproteobacteria	Kordiimonadales	Kordiimonadaceae	3.41341197834531e-05
A2_P_PI	P	Belvedere	A2_BE	Bacteria	Proteobacteria	Alphaproteobacteria	Kordiimonadales	Kordiimonadaceae	0.000440364086735998
A2_V_IZ	V	Merkur	A2_IZ	Bacteria	Proteobacteria	Alphaproteobacteria	Kordiimonadales	Kordiimonadaceae	1.01645642959515e-05
A3_P_PI	P	Belvedere	A3_BE	Bacteria	Proteobacteria	Alphaproteobacteria	Kordiimonadales	Kordiimonadaceae	0.000430271236367849
A3_V_PI	V	Belvedere	A3_BE	Bacteria	Proteobacteria	Alphaproteobacteria	Kordiimonadales	Kordiimonadaceae	5.21784503000261e-05
A3_R_IZ	R	Merkur	A3_IZ	Bacteria	Proteobacteria	Alphaproteobacteria	Kordiimonadales	Kordiimonadaceae	0.00078740157480315
A3_V_IZ	V	Merkur	A3_IZ	Bacteria	Proteobacteria	Alphaproteobacteria	Kordiimonadales	Kordiimonadaceae	3.2801224579051e-05
SE_IZ_1	SE	Merkur		Bacteria	Proteobacteria	Alphaproteobacteria	Kordiimonadales	Kordiimonadales Incertae Sedis	1.02435086885441e-05
SE_IZ_1	SE	Merkur		Bacteria	Planctomycetota	Phycisphaerae	MSBL9	L21-RPul-D3	1.02435086885441e-05
SE_PI_1	SE	Belvedere		Bacteria	Firmicutes	Clostridia	Lachnospirales	Lachnospiraceae	0.00103290614989833
SW_PI_2	SW	Belvedere		Bacteria	Firmicutes	Clostridia	Lachnospirales	Lachnospiraceae	1.95605034314712e-05
SE_IZ_1	SE	Merkur		Bacteria	Firmicutes	Clostridia	Lachnospirales	Lachnospiraceae	0.00139721458511741
SW_IZ_2	SW	Merkur		Bacteria	Firmicutes	Clostridia	Lachnospirales	Lachnospiraceae	1.82876371001294e-05
A1_P_PI	P	Belvedere	A1_BE	Bacteria	Firmicutes	Clostridia	Lachnospirales	Lachnospiraceae	9.43643062722239e-05
A1_V_PI	V	Belvedere	A1_BE	Bacteria	Firmicutes	Clostridia	Lachnospirales	Lachnospiraceae	3.19417382693966e-05
A1_P_IZ	P	Merkur	A1_IZ	Bacteria	Firmicutes	Clostridia	Lachnospirales	Lachnospiraceae	3.47155925083751e-05
A2_P_PI	P	Belvedere	A2_BE	Bacteria	Firmicutes	Clostridia	Lachnospirales	Lachnospiraceae	2.75227554209999e-05
A2_R_PI	R	Belvedere	A2_BE	Bacteria	Firmicutes	Clostridia	Lachnospirales	Lachnospiraceae	6.08772410434359e-05
A2_A_IZ	A	Merkur	A2_IZ	Bacteria	Firmicutes	Clostridia	Lachnospirales	Lachnospiraceae	2.21503566207416e-05
A2_P_IZ	P	Merkur	A2_IZ	Bacteria	Firmicutes	Clostridia	Lachnospirales	Lachnospiraceae	0.000500910236138057
A3_P_PI	P	Belvedere	A3_BE	Bacteria	Firmicutes	Clostridia	Lachnospirales	Lachnospiraceae	8.27444685322786e-05
A3_A_IZ	A	Merkur	A3_IZ	Bacteria	Firmicutes	Clostridia	Lachnospirales	Lachnospiraceae	0.000131752305665349
A3_P_IZ	P	Merkur	A3_IZ	Bacteria	Firmicutes	Clostridia	Lachnospirales	Lachnospiraceae	0.00068408531667024
SE_PI_1	SE	Belvedere		Bacteria	Firmicutes	Bacilli	Lactobacillales	Lactobacillaceae	8.21347058955296e-05
SW_IZ_2	SW	Merkur		Bacteria	Firmicutes	Bacilli	Lactobacillales	Lactobacillaceae	2.28595463751617e-06
A1_V_PI	V	Belvedere	A1_BE	Bacteria	Firmicutes	Bacilli	Lactobacillales	Lactobacillaceae	0.000878397802408407
A1_V_IZ	V	Merkur	A1_IZ	Bacteria	Firmicutes	Bacilli	Lactobacillales	Lactobacillaceae	0.000307207078051078
A2_P_PI	P	Belvedere	A2_BE	Bacteria	Firmicutes	Bacilli	Lactobacillales	Lactobacillaceae	6.68409774509997e-05
A2_P_IZ	P	Merkur	A2_IZ	Bacteria	Firmicutes	Bacilli	Lactobacillales	Lactobacillaceae	0.000130834763170388
A2_V_IZ	V	Merkur	A2_IZ	Bacteria	Firmicutes	Bacilli	Lactobacillales	Lactobacillaceae	0.000640367550644942
A3_R_PI	R	Belvedere	A3_BE	Bacteria	Firmicutes	Bacilli	Lactobacillales	Lactobacillaceae	0.00120347047299188
A3_V_PI	V	Belvedere	A3_BE	Bacteria	Firmicutes	Bacilli	Lactobacillales	Lactobacillaceae	0.00172188885990086
A3_A_IZ	A	Merkur	A3_IZ	Bacteria	Firmicutes	Bacilli	Lactobacillales	Lactobacillaceae	4.39174352217831e-05
A3_R_IZ	R	Merkur	A3_IZ	Bacteria	Firmicutes	Bacilli	Lactobacillales	Lactobacillaceae	0.0393700787401575
SE_PI_1	SE	Belvedere		Bacteria	Latescibacterota	Latescibacteria	Latescibacterales	Latescibacteraceae	0.00139380106974232
SW_PI_2	SW	Belvedere		Bacteria	Latescibacterota	Latescibacteria	Latescibacterales	Latescibacteraceae	2.79435763306731e-06
SE_IZ_1	SE	Merkur		Bacteria	Latescibacterota	Latescibacteria	Latescibacterales	Latescibacteraceae	0.000540857258755127
[truncated: 2,290 more rows]
